# Supplementary material for: Investigating the adaptive coping mechanisms of rewilded elephants: A comparison of behavioural and physiological variables with wild elephants
Source: PLoS One. 2026 Jul 29;21(7):e0348698. doi: 10.1371/journal.pone.0348698 (PMC13419208; doi:10.1371/journal.pone.0348698)
Supplement: S1 File — (XLSX) [file pone.0348698.s004.xlsx]

## Sheet: Behavioural Categories
Reserve	Date	Period	Season	Focal number	Elephant ID	Years in Captivity	Captivity status	Age	Sex	AgexSex	General activity	Group spacing	Attentive	Conflict & Confrontation	Vigilance	Self-directed touching
2	2023-02-21	February 2023	Wet	1	Tidimalo	3-6 years	Ex-Captive	S	F	SAF	Feeding	cl	0	2	2	1
2	2023-02-21	February 2023	Wet	2	Ngwedi	3-6 years	Ex-Captive	S	F	SAF	Feeding	cl	3	0	1	3
2	2023-02-21	February 2023	Wet	3	Chikwenya	24-27 years	Ex-Captive	A	F	AF	Feeding	cl	1	0	2	1
2	2023-02-14	February 2023	Wet	4	Sharu	24-27 years	Ex-Captive	A	M	AM	Feeding	sc	1	0	0	0
2	2023-02-17	February 2023	Wet	5	Mana	24-27 years	Ex-Captive	A	M	AM	Feeding	sc	3	0	0	1
2	2023-02-18	February 2023	Wet	5	Sharu	24-27 years	Ex-Captive	A	M	AM	Feeding	sc	6	0	1	3
2	2023-02-23	February 2023	Wet	6	Sharu	24-27 years	Ex-Captive	A	M	AM	Feeding	sc	2	0	0	0
2	2023-02-22	February 2023	Wet	7	Mana	24-27 years	Ex-Captive	A	M	AM	Feeding	sc	1	0	1	1
2	2023-02-24	February 2023	Wet	8	Mana	24-27 years	Ex-Captive	A	M	AM	Feeding	sc	0	0	2	0
2	2023-02-26	February 2023	Wet	9	Sharu	24-27 years	Ex-Captive	A	M	AM	Feeding	sc	8	0	1	7
4	2019-04-11	April 2019	Dry	52	SAF1 (Tuskless)	0 years	Wild	S	F	SAF	Drinking	sp	6	2	2	8
4	2019-04-15	April 2019	Dry	53	SAF2 (Right tusk longer)	0 years	Wild	S	F	SAF	Mud bath + Resting	bu	7	1	1	10
4	2019-04-16	April 2019	Dry	55	AM1 (Collar)	0 years	Wild	A	M	AM	Feeding	sc	5	0	1	1
4	2020-11-20	November 2020	Wet	59	AM2 (Three cuts)	0 years	Wild	A	M	AM	Feeding	sc	14	0	2	1
4	2019-11-18	November 2019	Wet	60	AF1	0 years	Wild	A	F	AF	Feeding	cl	6	0	1	0
4	2019-11-19	November 2019	Wet	62	AM2 (Three cuts)	0 years	Wild	A	M	AM	Feeding	sc	11	1	0	12
4	2019-11-20	November 2019	Wet	64	AM3 (BIG tusks)	0 years	Wild	A	M	AM	Feeding	cl	7	0	0	0
4	2019-11-21	November 2019	Wet	66	AF2 (Collar + cut)	0 years	Wild	A	F	AF	Feeding	cl	4	1	0	8
4	2020-11-03	November 2020	Wet	70	AF3	0 years	Wild	A	F	AF	Feeding	cl	0	0	0	0
4	2020-11-09	November 2020	Wet	71	AF4	0 years	Wild	A	F	AF	Feeding	cl	0	1	0	1
4	2020-11-09	November 2020	Wet	72	AF5	0 years	Wild	A	F	AF	Feeding	cl	1	0	0	0
4	2019-11-25	November 2019	Wet	74	AM1 (Collar)	0 years	Wild	A	M	AM	Feeding	sc	0	0	0	0
4	2020-11-03	November 2020	Wet	80	SAF3 (Short tusks)	0 years	Wild	S	F	SAF	Feeding	cl	0	0	0	2
4	2019-11-22	November 2019	Wet	87	AM4 (Collar+small cut)	0 years	Wild	A	M	AM	Feeding	sc	9	0	1	5
4	2020-11-09	November 2020	Wet	88	SAF4	0 years	Wild	S	F	SAF	Drinking + Shower	bu	8	0	2	10
4	2020-11-12	November 2020	Wet	91	SAF5	0 years	Wild	S	F	SAF	Feeding + Movement + Resting	cl	10	4	6	24
1	2020-01-09	January 2020	Dry	93	Bully	15-17 years	Ex-Captive	A	M	AM	Feeding	cl	4	1	0	1
1	2020-01-09	January 2020	Dry	94	Mabitsi	15-17 years	Ex-Captive	A	M	AM	Feeding	cl	2	0	1	8
1	2020-01-09	January 2020	Dry	95	Thembile	15-17 years	Ex-Captive	A	F	AF	Feeding	cl	3	0	0	2
1	2020-01-09	January 2020	Dry	97	Bonnie	15-17 years	Ex-Captive	A	F	AF	Feeding	cl	2	1	0	0
1	2020-01-09	January 2020	Dry	98	Bully	15-17 years	Ex-Captive	A	M	AM	Feeding	sp	3	0	0	7
1	2020-01-15	January 2020	Dry	105	Mabitsi	15-17 years	Ex-Captive	A	M	AM	Feeding	sp	3	0	5	7
1	2020-01-16	January 2020	Dry	107	Bully	15-17 years	Ex-Captive	A	M	AM	Feeding	cl	3	0	0	3
1	2020-01-16	January 2020	Dry	108	Mabitsi	15-17 years	Ex-Captive	A	M	AM	Feeding	cl	6	0	1	1
1	2020-01-17	January 2020	Dry	111	Bonnie	15-17 years	Ex-Captive	A	F	AF	Movement + Resting	bu	28	0	1	3
1	2020-01-10	January 2020	Dry	115	Bully	15-17 years	Ex-Captive	A	M	AM	Feeding	cl	0	0	0	1
1	2020-07-19	June-July 2020	Wet	116	Mabitsi	15-17 years	Ex-Captive	A	M	AM	Feeding	cl	0	0	0	0
1	2020-07-20	June-July 2020	Wet	117	Bully	15-17 years	Ex-Captive	A	M	AM	Feeding	sc	0	0	0	3
1	2020-07-21	June-July 2020	Wet	118	Mabitsi	15-17 years	Ex-Captive	A	M	AM	Feeding	sc	3	0	0	5
1	2020-07-23	June-July 2020	Wet	119	Bully	15-17 years	Ex-Captive	A	M	AM	Feeding	sp	7	0	0	0
1	2020-07-25	June-July 2020	Wet	120	Bully	15-17 years	Ex-Captive	A	M	AM	Feeding	sc	11	0	0	2
1	2020-07-22	June-July 2020	Wet	121	Mabitsi	15-17 years	Ex-Captive	A	M	AM	Feeding	cl	2	0	1	7
1	2020-07-21	June-July 2020	Wet	124	Bonnie	15-17 years	Ex-Captive	A	F	AF	Feeding	cl	3	0	0	1
1	2020-07-22	June-July 2020	Wet	125	Thembile	15-17 years	Ex-Captive	A	F	AF	Feeding	bu	0	0	0	0
1	2020-07-23	June-July 2020	Wet	126	Thembile	15-17 years	Ex-Captive	A	F	AF	Feeding	cl	4	0	0	9
1	2020-07-23	June-July 2020	Wet	129	Bonnie	15-17 years	Ex-Captive	A	F	AF	Feeding	cl	1	0	0	16
3	2019-08-16	August 2019	Dry	244	Gobisa	24-27 years	Ex-Captive	A	M	AM	Feeding	sp	1	0	0	0
3	2020-12-03	December 2020	Wet	255	Gobisa	24-27 years	Ex-Captive	A	M	AM	Feeding	cl	0	0	0	0
3	2020-12-19	December 2020	Wet	269	Gobisa	24-27 years	Ex-Captive	A	M	AM	Feeding	cl	1	0	0	0
2	2020-08-11	August-October 2020	Dry	324	Ngwedi	3-6 years	Ex-Captive	S	F	SAF	Feeding	sc	4	2	1	8
2	2020-08-11	August-October 2020	Dry	325	Micheal	24-27 years	Ex-Captive	A	M	AM	Feeding	sp	7	0	3	3
2	2020-08-11	August-October 2020	Dry	326	Tidimalo	3-6 years	Ex-Captive	S	F	SAF	Feeding	cl	0	1	1	2
2	2020-08-11	August-October 2020	Dry	327	Chikwenya	24-27 years	Ex-Captive	A	F	AF	Movement + Feeding	cl	11	0	12	6
2	2020-08-12	August-October 2020	Dry	328	Ngwedi	3-6 years	Ex-Captive	S	F	SAF	Feeding	cl	0	0	0	1
2	2020-08-13	August-October 2020	Dry	329	Mana	24-27 years	Ex-Captive	A	M	AM	Feeding	sc	4	0	0	0
2	2020-08-14	August-October 2020	Dry	330	Micheal	24-27 years	Ex-Captive	A	M	AM	Feeding	cl	0	0	0	0
2	2020-08-17	August-October 2020	Dry	332	Ngwedi	3-6 years	Ex-Captive	S	F	SAF	Feeding	sp	0	0	0	0
2	2020-08-17	August-October 2020	Dry	333	Chikwenya	24-27 years	Ex-Captive	A	F	AF	Feeding	sp	16	0	2	2
2	2020-08-28	August-October 2020	Dry	334	Chikwenya	24-27 years	Ex-Captive	A	F	AF	Feeding	cl	2	1	1	1
2	2020-09-07	August-October 2020	Dry	335	Tidimalo	3-6 years	Ex-Captive	S	F	SAF	Feeding	bu	2	0	0	1
2	2020-08-17	August-October 2020	Dry	336	Tidimalo	3-6 years	Ex-Captive	S	F	SAF	Feeding	cl	0	0	1	0
2	2020-08-28	August-October 2020	Dry	337	Micheal	24-27 years	Ex-Captive	A	M	AM	Feeding	cl	1	0	0	3
2	2020-09-03	August-October 2020	Dry	338	Chikwenya	24-27 years	Ex-Captive	A	F	AF	Feeding	cl	11	0	3	5
2	2020-09-14	August-October 2020	Dry	340	Mana	24-27 years	Ex-Captive	A	M	AM	Feeding	sc	2	0	0	0
2	2020-09-03	August-October 2020	Dry	341	Micheal	24-27 years	Ex-Captive	A	M	AM	Feeding	sc	11	0	2	2
2	2020-08-17	August-October 2020	Dry	342	Chikwenya	24-27 years	Ex-Captive	A	F	AF	Feeding + Dust bath	bu	9	0	2	26
2	2020-10-07	August-October 2020	Dry	344	Ngwedi	3-6 years	Ex-Captive	S	F	SAF	Feeding	cl	3	0	0	12
2	2020-10-07	August-October 2020	Dry	345	Chikwenya	24-27 years	Ex-Captive	A	F	AF	Feeding	sp	13	0	1	3
2	2021-01-14	January 2021	Wet	346	Mana	24-27 years	Ex-Captive	A	M	AM	Feeding	sc	0	0	0	1
2	2021-01-18	January 2021	Wet	348	Mana	24-27 years	Ex-Captive	A	M	AM	Feeding	sc	3	0	0	2
2	2021-01-17	January 2021	Wet	349	Chikwenya	24-27 years	Ex-Captive	A	F	AF	Feeding + Dust bath	cl	2	0	0	6
2	2021-01-17	January 2021	Wet	350	Tidimalo	3-6 years	Ex-Captive	S	F	SAF	Feeding	cl	2	0	1	0
2	2021-01-16	January 2021	Wet	351	Mana	24-27 years	Ex-Captive	A	M	AM	Feeding	sc	0	0	0	1
2	2021-01-20	January 2021	Wet	352	Chikwenya	24-27 years	Ex-Captive	A	F	AF	Feeding	sp	8	0	0	9
2	2021-01-20	January 2021	Wet	353	Micheal	24-27 years	Ex-Captive	A	M	AM	Feeding	bu	11	0	1	21
2	2021-01-20	January 2021	Wet	354	Ngwedi	3-6 years	Ex-Captive	S	F	SAF	Feeding	bu	2	0	0	17
2	2021-01-21	January 2021	Wet	355	Micheal	24-27 years	Ex-Captive	A	M	AM	Feeding	sp	1	1	0	4
2	2021-01-25	January 2021	Wet	356	Sharu	24-27 years	Ex-Captive	A	M	AM	Feeding	sc	4	0	0	2
2	2021-01-26	January 2021	Wet	357	Chikwenya	24-27 years	Ex-Captive	A	F	AF	Feeding	cl	4	1	0	7
2	2021-01-26	January 2021	Wet	358	Tidimalo	3-6 years	Ex-Captive	S	F	SAF	Feeding	cl	3	0	7	2
2	2021-01-27	January 2021	Wet	359	Ngwedi	3-6 years	Ex-Captive	S	F	SAF	Dust bath	sp	2	2	0	67
2	2021-01-27	January 2021	Wet	360	Chikwenya	24-27 years	Ex-Captive	A	F	AF	Feeding + Dust bath	cl	0	2	1	3
2	2021-01-27	January 2021	Wet	361	Micheal	24-27 years	Ex-Captive	A	M	AM	Feeding + Dust bath	bu	5	0	5	3
2	2021-01-26	January 2021	Wet	362	Ngwedi	3-6 years	Ex-Captive	S	F	SAF	Feeding	cl	8	0	1	9
2	2021-01-26	January 2021	Wet	362	Tidimalo	3-6 years	Ex-Captive	S	F	SAF	Feeding	cl	0	0	0	0
2	2021-01-21	January 2021	Wet	363	Chikwenya	24-27 years	Ex-Captive	A	F	AF	Shower + Movement + Drinking	cl	2	8	1	29
2	2021-01-21	January 2021	Wet	366	Micheal	24-27 years	Ex-Captive	A	M	AM	Movement + Drinking + Shower	cl	5	11	1	13
2	2021-01-21	January 2021	Wet	367	Tidimalo	3-6 years	Ex-Captive	S	F	SAF	Movement + Drinking + Mud bath	cl	2	0	8	9
2	2021-01-23	January 2021	Wet	368	Chikwenya	24-27 years	Ex-Captive	A	F	AF	Feeding	cl	5	0	3	2
1	2021-10-07	September 2021	Wet	369	Bully	15-17 years	Ex-Captive	A	M	AM	Feeding	sp	2	0	4	0
1	2021-10-05	September 2021	Wet	370	Bully	15-17 years	Ex-Captive	A	M	AM	Feeding	sp	10	0	7	0
1	2021-09-25	September 2021	Wet	371	Mabitsi	15-17 years	Ex-Captive	A	M	AM	Feeding	sc	2	0	1	4
1	2021-09-26	September 2021	Wet	372	Bully	15-17 years	Ex-Captive	A	M	AM	Feeding	sc	3	0	0	3
1	2021-09-28	September 2021	Wet	373	Mabitsi	15-17 years	Ex-Captive	A	M	AM	Feeding	sp	3	0	4	0
1	2021-10-06	September 2021	Wet	374	Mabitsi	15-17 years	Ex-Captive	A	M	AM	Feeding	cl	0	0	0	1
1	2021-10-07	September 2021	Wet	376	Bonnie	15-17 years	Ex-Captive	A	F	AF	Feeding	cl	2	1	2	3
1	2021-10-04	September 2021	Wet	377	Thembile	15-17 years	Ex-Captive	A	F	AF	Feeding	cl	1	0	0	4
1	2021-09-27	September 2021	Wet	378	Bonnie	15-17 years	Ex-Captive	A	F	AF	Feeding	cl	3	0	0	19
4	2021-08-16	August 2021	Dry	392	AM5 (Collar)	0 years	Wild	A	M	AM	Feeding	cl	3	0	1	7
4	2021-08-17	August 2021	Dry	393	AM3 (BIG tusks)	0 years	Wild	A	M	AM	Feeding	cl	0	0	3	0
4	2021-08-23	August 2021	Dry	394	AM6 (Rips)	0 years	Wild	A	M	AM	Feeding	sp	1	0	1	5
4	2021-08-24	August 2021	Dry	395	AM7 (One tusk)	0 years	Wild	A	M	AM	Feeding	cl	3	0	0	4
4	2021-09-02	August 2021	Dry	396	AM8	0 years	Wild	A	M	AM	Feeding	sc	6	0	0	3
4	2021-09-16	August 2021	Dry	397	AM7 (One tusk)	0 years	Wild	A	M	AM	Feeding	cl	5	0	0	0
4	2021-08-20	August 2021	Dry	398	AF6 (Right tusk longer)	0 years	Wild	A	F	AF	Feeding	cl	0	0	0	1
4	2021-08-25	August 2021	Dry	399	AF7	0 years	Wild	A	F	AF	Feeding	sp	0	0	3	2
4	2021-09-14	August 2021	Dry	400	AF8 (Long tusks)	0 years	Wild	A	F	AF	Feeding	cl	1	0	0	4
4	2021-08-26	August 2021	Dry	401	AF9 (Long, thin tusks)	0 years	Wild	A	F	AF	Feeding	cl	1	0	0	0
4	2021-08-19	August 2021	Dry	402	AF10	0 years	Wild	A	F	AF	Feeding	sp	3	0	0	3
4	2021-09-02	August 2021	Dry	403	SAF6	0 years	Wild	S	F	SAF	Feeding	sp	1	0	1	0
4	2021-08-31	August 2021	Dry	404	SAF7	0 years	Wild	S	F	SAF	Feeding	cl	0	0	0	1
4	2021-08-25	August 2021	Dry	405	SAF8	0 years	Wild	S	F	SAF	Feeding	cl	0	0	0	1
4	2022-03-15	March-April 2022	Wet	415	AM9 (Collar)	0 years	Wild	A	M	AM	Feeding	sc	4	0	0	0
4	2022-03-14	March-April 2022	Wet	416	AM10 (Big rip)	0 years	Wild	A	M	AM	Feeding	sc	6	0	2	0
4	2022-03-08	March-April 2022	Wet	417	AM11 (Collar)	0 years	Wild	A	M	AM	feeding/ drinking	sp	5	0	5	5
4	2022-03-29	March-April 2022	Wet	418	AM3 (BIG tusks)	0 years	Wild	A	M	AM	Feeding	sc	18	0	0	3
4	2022-03-29	March-April 2022	Wet	419	AF11	0 years	Wild	A	F	AF	Feeding	cl	1	0	0	2
4	2022-03-09	March-April 2022	Wet	420	SAF9	0 years	Wild	S	F	SAF	Feeding	bu	4	0	0	5
4	2022-04-04	March-April 2022	Wet	422	SAF10	0 years	Wild	S	F	SAF	Drinking	cl	10	0	0	28
4	2022-03-10	March-April 2022	Wet	423	SAF11	0 years	Wild	S	F	SAF	Feeding	bu	11	7	7	14
4	2022-04-04	March-April 2022	Wet	424	AF12	0 years	Wild	A	F	AF	Feeding	cl	6	0	1	8
4	2022-04-04	March-April 2022	Wet	426	AM12	0 years	Wild	A	M	AM	Feeding	sc	10	0	1	11
4	2022-03-09	March-April 2022	Wet	428	AF13 (Kink in Tail)	0 years	Wild	A	F	AF	Feeding	sp	8	0	0	1
4	2022-03-31	March-April 2022	Wet	435	AF14	0 years	Wild	A	F	AF	Feeding	bu	5	0	1	8
4	2022-03-14	March-April 2022	Wet	436	AF15	0 years	Wild	A	F	AF	Feeding	cl	4	0	0	0
2	2021-11-11	Novemenr 2021	Wet	437	Mana	24-27 years	Ex-Captive	A	M	AM	Feeding	sc	4	0	0	2
2	2021-11-14	Novemenr 2021	Wet	438	Mana	24-27 years	Ex-Captive	A	M	AM	Feeding	sc	1	0	0	2
2	2021-11-20	Novemenr 2021	Wet	439	Micheal	24-27 years	Ex-Captive	A	M	AM	Feeding	sc	6	1	4	1
2	2021-11-13	Novemenr 2021	Wet	440	Sharu	24-27 years	Ex-Captive	A	M	AM	Feeding	sc	11	0	0	0
2	2021-11-23	Novemenr 2021	Wet	441	Sharu	24-27 years	Ex-Captive	A	M	AM	Feeding	sc	6	0	0	1
2	2021-11-30	Novemenr 2021	Wet	442	Sharu	24-27 years	Ex-Captive	A	M	AM	Feeding + movement	sc	11	0	1	2
2	2021-11-24	Novemenr 2021	Wet	443	Micheal	24-27 years	Ex-Captive	A	M	AM	Feeding	cl	7	0	2	2
2	2021-11-11	Novemenr 2021	Wet	444	Chikwenya	24-27 years	Ex-Captive	A	F	AF	Feeding	bu	1	0	0	0
2	2021-11-13	Novemenr 2021	Wet	445	Chikwenya	24-27 years	Ex-Captive	A	F	AF	Feeding	cl	10	1	3	10
2	2021-11-24	Novemenr 2021	Wet	447	Chikwenya	24-27 years	Ex-Captive	A	F	AF	Feeding	cl	6	0	1	4
2	2021-11-28	Novemenr 2021	Wet	448	Chikwenya	24-27 years	Ex-Captive	A	F	AF	Feeding	cl	7	0	1	4
2	2021-11-11	Novemenr 2021	Wet	449	Tidimalo	3-6 years	Ex-Captive	S	F	SAF	Feeding	sc	2	0	0	1
2	2021-11-20	Novemenr 2021	Wet	450	Tidimalo	3-6 years	Ex-Captive	S	F	SAF	drinking+mud bath	bu	7	0	5	0
2	2021-11-24	Novemenr 2021	Wet	451	Tidimalo	3-6 years	Ex-Captive	S	F	SAF	Feeding	cl	0	0	6	3
2	2021-11-28	Novemenr 2021	Wet	452	Tidimalo	3-6 years	Ex-Captive	S	F	SAF	Feeding	bu	0	2	1	4
2	2021-11-24	Novemenr 2021	Wet	453	Ngwedi	3-6 years	Ex-Captive	S	F	SAF	Feeding	cl	0	0	1	1
2	2021-11-20	Novemenr 2021	Wet	454	Ngwedi	3-6 years	Ex-Captive	S	F	SAF	Drinking + movement	bu	5	7	7	43
2	2022-05-05	May 2022	Dry	460	Mana	24-27 years	Ex-Captive	A	M	AM	Feeding	sc	4	0	0	0
2	2022-05-07	May 2022	Dry	461	Tidimalo	3-6 years	Ex-Captive	S	F	SAF	Feeding	cl	3	0	1	6
2	2022-05-07	May 2022	Dry	462	Sharu	24-27 years	Ex-Captive	A	M	AM	Feeding	sp	2	0	1	0
2	2022-05-11	May 2022	Dry	463	Sharu	24-27 years	Ex-Captive	A	M	AM	Feeding	sp	1	0	0	0
2	2022-05-11	May 2022	Dry	464	Tidimalo	3-6 years	Ex-Captive	S	F	SAF	Feeding	cl	1	0	3	2
2	2022-05-11	May 2022	Dry	465	Ngwedi	3-6 years	Ex-Captive	S	F	SAF	Feeding	cl	4	2	6	22
2	2022-05-15	May 2022	Dry	467	Mana	24-27 years	Ex-Captive	A	M	AM	Feeding	sc	4	0	3	2
2	2022-05-17	May 2022	Dry	468	Chikwenya	24-27 years	Ex-Captive	A	F	AF	Feeding	cl	0	0	5	6
2	2022-05-17	May 2022	Dry	469	Tidimalo	3-6 years	Ex-Captive	S	F	SAF	Feeding	cl	0	0	3	22
2	2022-05-18	May 2022	Dry	471	Micheal	24-27 years	Ex-Captive	A	M	AM	Feeding	cl	0	0	3	1
2	2022-05-18	May 2022	Dry	472	Ngwedi	3-6 years	Ex-Captive	S	F	SAF	Feeding	cl	0	0	3	5
2	2022-05-23	May 2022	Dry	473	Chikwenya	24-27 years	Ex-Captive	A	F	AF	Feeding	cl	3	0	2	5
2	2022-05-23	May 2022	Dry	474	Ngwedi	3-6 years	Ex-Captive	S	F	SAF	Feeding	cl	0	0	6	11
2	2022-05-23	May 2022	Dry	475	Sharu	24-27 years	Ex-Captive	A	M	AM	Feeding	cl	0	0	2	0
2	2022-05-07	May 2022	Dry	476	Chikwenya	24-27 years	Ex-Captive	A	F	AF	Feeding+movement	cl	0	0	1	3
2	2022-05-17	May 2022	Dry	477	Micheal	24-27 years	Ex-Captive	A	M	AM	Feeding	sp	5	0	2	8
2	2022-05-23	May 2022	Dry	478	Micheal	24-27 years	Ex-Captive	A	M	AM	Movement + drinking	cl	1	2	3	6
2	2022-05-25	May 2022	Dry	481	Mana	24-27 years	Ex-Captive	A	M	AM	Feeding	sc	2	0	0	0
2	2022-05-24	May 2022	Dry	482	Sharu	24-27 years	Ex-Captive	A	M	AM	Feeding	sc	0	0	0	0
1	2021-09-22	September 2021	Wet	Ad1	Bonnie	15-17 years	Ex-Captive	A	F	AF	Feeding	cl	0	0	0	3
1	2021-09-27	September 2021	Wet	Ad10	Bully	15-17 years	Ex-Captive	A	M	AM	Feeding	sc	5	0	1	0
1	2021-09-28	September 2021	Wet	Ad11	Bully	15-17 years	Ex-Captive	A	M	AM	Feeding	sp	2	1	3	3
1	2021-09-24	September 2021	Wet	Ad2	Bonnie	15-17 years	Ex-Captive	A	F	AF	Feeding	sp	26	1	1	38
1	2021-10-03	September 2021	Wet	Ad3	Bonnie	15-17 years	Ex-Captive	A	F	AF	Feeding	cl	4	0	1	1
1	2021-10-04	September 2021	Wet	Ad4	Bonnie	15-17 years	Ex-Captive	A	F	AF	Feeding	cl	3	0	0	0
1	2021-10-05	September 2021	Wet	Ad5	Bonnie	15-17 years	Ex-Captive	A	F	AF	Feeding	sp	4	0	1	3
1	2021-10-06	September 2021	Wet	Ad6	Bonnie	15-17 years	Ex-Captive	A	F	AF	Feeding	cl	3	1	0	3
1	2021-10-07	September 2021	Wet	Ad7	Bonnie	15-17 years	Ex-Captive	A	F	AF	Feeding	cl	6	0	1	3
1	2021-09-22	September 2021	Wet	Ad8	Bully	15-17 years	Ex-Captive	A	M	AM	Feeding	cl	1	0	0	0
1	2021-09-25	September 2021	Wet	Ad9	Bully	15-17 years	Ex-Captive	A	M	AM	Feeding	sc	5	0	0	0
4	2021-08-19	August 2021	Dry	AFAd1	AF16	0 years	Wild	A	F	AF	Feeding	sp	3	0	0	0
4	2021-08-20	August 2021	Dry	AFAd2	AF17	0 years	Wild	A	F	AF	Feeding	cl	6	0	2	5
4	2021-08-31	August 2021	Dry	AFAd4	AF18	0 years	Wild	A	F	AF	Feeding	cl	1	0	0	0
4	2021-09-14	August 2021	Dry	AFAd5	AF19	0 years	Wild	A	F	AF	Feeding	sp	4	0	0	4
4	2021-08-25	August 2021	Dry	AFAs3	AF20	0 years	Wild	A	F	AF	Feeding	sp	8	0	2	3
4	2021-08-25	August 2021	Dry	AMAd1	AM13 (Missing right tusk)	0 years	Wild	A	M	AM	Feeding	cl	8	1	1	1
4	2022-03-31	March-April 2022	Wet	AMAd2	AM3 (BIG tusks)	0 years	Wild	A	M	AM	Feeding	sc	9	0	1	0
4	2022-03-08	March-April 2022	Wet	AMAd3	AM11 (Collar)	0 years	Wild	A	M	AM	Feeding	sc	19	0	0	6
1	2020-01-12	January 2020	Dry	BonnieAd10	Bonnie	15-17 years	Ex-Captive	A	F	AF	Feeding+resting	cl	22	0	0	14
1	2020-01-16	January 2020	Dry	BonnieAd11	Bonnie	15-17 years	Ex-Captive	A	F	AF	Feeding	cl	2	0	0	3
1	2021-02-09	January-February 2021	Dry	BonnieAd12	Bonnie	15-17 years	Ex-Captive	A	F	AF	Feeding	cl	1	0	2	4
1	2021-02-07	January-February 2021	Dry	BonnieAd13	Bonnie	15-17 years	Ex-Captive	A	F	AF	Feeding	cl	4	0	0	4
1	2023-08-23	August-October 2023	Wet	BonnieAd14	Bonnie	15-17 years	Ex-Captive	A	F	AF	Feeding	cl	2	0	3	1
1	2020-01-10	January 2020	Dry	BonnieAd8	Bonnie	15-17 years	Ex-Captive	A	F	AF	Feeding	sp	13	1	2	7
1	2020-07-26	June-July 2020	Wet	BonnieAd9	Bonnie	15-17 years	Ex-Captive	A	F	AF	Feeding+movement	sp	7	0	0	2
1	2020-07-19	June-July 2020	Wet	BullyAd14	Bully	15-17 years	Ex-Captive	A	M	AM	Feeding	cl	0	0	0	0
1	2020-07-21	June-July 2020	Wet	BullyAd15	Bully	15-17 years	Ex-Captive	A	M	AM	Feeding	cl	1	0	1	0
1	2020-07-22	June-July 2020	Wet	BullyAd16	Bully	15-17 years	Ex-Captive	A	M	AM	Feeding	sp	5	0	1	2
1	2021-02-09	January-February 2021	Dry	BullyAd17	Bully	15-17 years	Ex-Captive	A	M	AM	Feeding	cl	0	0	2	2
1	2023-09-19	August-October 2023	Wet	BullyAd18	Bully	15-17 years	Ex-Captive	A	M	AM	Feeding	sls	1	0	5	0
1	2023-09-20	August-October 2023	Wet	BullyAd19	Bully	15-17 years	Ex-Captive	A	M	AM	Feeding	sc	2	0	1	0
3	2024-02-05	February 2024	Wet	GobisaA10	Gobisa	24-27 years	Ex-Captive	A	M	AM	Feeding	sp	1	0	0	3
3	2021-10-31	October 2021	Wet	GobisaAd1	Gobisa	24-27 years	Ex-Captive	A	M	AM	Feeding	cl	21	1	0	3
3	2024-02-09	February 2024	Wet	GobisaAd11	Gobisa	24-27 years	Ex-Captive	A	M	AM	Feeding	sp	2	0	0	1
3	2024-02-11	February 2024	Wet	GobisaAd12	Gobisa	24-27 years	Ex-Captive	A	M	AM	Feeding	sp	3	0	0	2
3	2024-02-14	February 2024	Wet	GobisaAd13	Gobisa	24-27 years	Ex-Captive	A	M	AM	Feeding	sp	1	0	0	2
3	2024-02-19	February 2024	Wet	GobisaAd14	Gobisa	24-27 years	Ex-Captive	A	M	AM	Feeding	cl	2	0	1	4
3	2024-02-26	February 2024	Wet	GobisaAd15	Gobisa	24-27 years	Ex-Captive	A	M	AM	Feeding	sp	10	0	0	2
3	2024-02-27	February 2024	Wet	GobisaAd16	Gobisa	24-27 years	Ex-Captive	A	M	AM	Feeding	sp	3	0	0	1
3	2021-10-30	October 2021	Wet	GobisaAd2	Gobisa	24-27 years	Ex-Captive	A	M	AM	Feeding	sp	0	0	0	0
3	2022-09-15	September 2022	Dry	GobisaAd3	Gobisa	24-27 years	Ex-Captive	A	M	AM	Feeding	cl	6	0	0	4
3	2022-10-02	September 2022	Dry	GobisaAd4	Gobisa	24-27 years	Ex-Captive	A	M	AM	Feeding	cl	3	0	0	1
3	2023-07-16	July 2023	Dry	GobisaAd5	Gobisa	24-27 years	Ex-Captive	A	M	AM	Feeding	sp	4	0	0	2
3	2023-07-06	July 2023	Dry	GobisaAd6	Gobisa	24-27 years	Ex-Captive	A	M	AM	Feeding	cl	0	0	0	0
3	2023-06-21	July 2023	Dry	GobisaAd7	Gobisa	24-27 years	Ex-Captive	A	M	AM	Feeding	cl	4	0	0	1
3	2023-06-16	July 2023	Dry	GobisaAd8	Gobisa	24-27 years	Ex-Captive	A	M	AM	Feeding	sp	4	1	1	0
3	2024-01-31	February 2024	Wet	GobisaAd9	Gobisa	24-27 years	Ex-Captive	A	M	AM	Standing	sp	44	0	0	10
1	2021-09-22	September 2021	Wet	MabitsiAd1	Mabitsi	15-17 years	Ex-Captive	A	M	AM	Feeding	sp	2	0	0	2
1	2020-07-25	June-July 2020	Wet	MabitsiAd10	Mabitsi	15-17 years	Ex-Captive	A	M	AM	Feeding	sp	3	0	0	0
1	2021-02-09	January-February 2021	Dry	MabitsiAd11	Mabitsi	15-17 years	Ex-Captive	A	M	AM	Feeding	sc	3	0	2	10
1	2023-08-17	August-October 2023	Wet	MabitsiAd12	Mabitsi	15-17 years	Ex-Captive	A	M	AM	Feeding	sc	0	0	1	0
1	2023-08-21	August-October 2023	Wet	MabitsiAd13	Mabitsi	15-17 years	Ex-Captive	A	M	AM	Feeding	sp	1	0	0	0
1	2021-10-03	September 2021	Wet	MabitsiAd2	Mabitsi	15-17 years	Ex-Captive	A	M	AM	Feeding	sc	0	0	0	0
1	2021-10-04	September 2021	Wet	MabitsiAd3	Mabitsi	15-17 years	Ex-Captive	A	M	AM	Feeding	sc	4	0	0	3
1	2021-10-05	September 2021	Wet	MabitsiAd4	Mabitsi	15-17 years	Ex-Captive	A	M	AM	Feeding	sc	6	0	2	3
1	2021-10-07	September 2021	Wet	MabitsiAd5	Mabitsi	15-17 years	Ex-Captive	A	M	AM	Feeding	sp	2	0	2	6
1	2020-07-16	June-July 2020	Wet	MabitsiAd6	Mabitsi	15-17 years	Ex-Captive	A	M	AM	Feeding	cl	0	0	1	2
1	2020-07-23	June-July 2020	Wet	MabitsiAd9	Mabitsi	15-17 years	Ex-Captive	A	M	AM	Feeding	cl	3	0	1	6
2	2021-11-28	Novemenr 2021	Wet	ManaAd1	Mana	24-27 years	Ex-Captive	A	M	AM	Feeding	sp	4	0	0	1
2	2021-11-30	Novemenr 2021	Wet	ManaAd2	Mana	24-27 years	Ex-Captive	A	M	AM	Feeding	sc	2	0	0	0
2	2022-05-08	May 2022	Dry	ManaAd3	Mana	24-27 years	Ex-Captive	A	M	AM	Feeding	sc	0	0	0	0
2	2022-05-21	May 2022	Dry	ManaAd4	Mana	24-27 years	Ex-Captive	A	M	AM	Feeding	sc	1	0	0	0
2	2022-05-14	May 2022	Dry	ManaAd5	Mana	24-27 years	Ex-Captive	A	M	AM	Feeding	sc	7	0	0	3
2	2023-02-23	February 2023	Wet	ManaAd6	Mana	24-27 years	Ex-Captive	A	M	AM	Feeding	sc	3	1	1	1
2	2023-07-06	July 2023	Dry	ManaAd7	Mana	24-27 years	Ex-Captive	A	M	AM	Feeding	sc	2	0	2	0
2	2021-11-20	Novemenr 2021	Wet	MichaelAd1	Micheal	24-27 years	Ex-Captive	A	M	AM	Feeding	sp	4	1	2	1
2	2019-06-09	May-June 2019	Dry	MichaelAd2	Micheal	24-27 years	Ex-Captive	A	M	AM	Feeding	cl	4	0	3	5
2	2021-01-23	January 2021	Wet	MichaelAd3	Micheal	24-27 years	Ex-Captive	A	M	AM	Feeding	cl	4	0	6	1
2	2020-09-14	August-October 2020	Dry	MichaelAd4	Micheal	24-27 years	Ex-Captive	A	M	AM	Feeding	cl	4	0	4	3
2	2021-01-22	January 2021	Wet	MichaelAd5	Micheal	24-27 years	Ex-Captive	A	M	AM	Drinking +standing	cl	15	0	9	22
2	2021-01-23	January 2021	Wet	NgwediAd1	Ngwedi	3-6 years	Ex-Captive	S	F	SAF	Feeding	cl	3	1	0	12
2	2021-01-22	January 2021	Wet	NgwediAd2	Ngwedi	3-6 years	Ex-Captive	S	F	SAF	Feeding + drinking	cl	3	2	11	17
2	2023-07-07	July 2023	Dry	NgwediAd3	Ngwedi	3-6 years	Ex-Captive	S	F	SAF	Feeding	cl	2	0	0	6
2	2023-07-15	July 2023	Dry	NgwediAd4	Ngwedi	3-6 years	Ex-Captive	S	F	SAF	Feeding	cl	2	0	1	7
2	2023-07-23	July 2023	Dry	NgwediAd5	Ngwedi	3-6 years	Ex-Captive	S	F	SAF	Feeding	cl	5	0	1	5
2	2023-07-06	July 2023	Dry	NgwediAd6	Ngwedi	3-6 years	Ex-Captive	S	F	SAF	Drinking	cl	11	0	4	9
2	2023-07-12	July 2023	Dry	NgwediAd7	Ngwedi	3-6 years	Ex-Captive	S	F	SAF	Feeding	cl	4	0	0	4
4	2021-08-20	August 2021	Dry	SAFAd1	SAF12	0 years	Wild	S	F	SAF	Feeding	sp	10	0	0	1
4	2021-09-02	August 2021	Dry	SAFAd2	SAF13	0 years	Wild	S	F	SAF	Feeding	cl	1	0	0	0
4	2021-09-02	August 2021	Dry	SAFAd3	SAF14	0 years	Wild	S	F	SAF	Feeding	sp	7	0	2	32
4	2022-03-28	March-April 2022	Wet	SAFAd4	SAF15	0 years	Wild	S	F	SAF	Feeding	cl	1	0	1	2
4	2020-11-10	November 2020	Wet	SAFAd5	SAF16	0 years	Wild	S	F	SAF	Feeding	sp	12	1	5	13
4	2021-08-31	August 2021	Wet	SAFAd6	SAF17	0 years	Wild	S	F	SAF	Feeding	cl	6	0	7	14
4	2020-11-09	November 2020	Wet	SAFAd7	SAF18	0 years	Wild	S	F	SAF	Drinking	cl	11	1	4	9
4	2022-04-06	March-April 2022	Wet	SAFAd8	SAF19	0 years	Wild	S	F	SAF	Drinking	cl	13	0	2	3
2	2022-05-24	May 2022	Dry	SharuAd1	Sharu	24-27 years	Ex-Captive	A	M	AM	Feeding	sc	2	0	0	0
2	2022-05-18	May 2022	Dry	SharuAd2	Sharu	24-27 years	Ex-Captive	A	M	AM	Feeding	sc	2	0	0	7
2	2023-07-05	July 2023	Dry	SharuAd3	Sharu	24-27 years	Ex-Captive	A	M	AM	Feeding	sc	5	0	0	1
2	2023-07-13	July 2023	Dry	SharuAd4	Sharu	24-27 years	Ex-Captive	A	M	AM	Drinking +standing	sc	7	0	1	2
2	2023-07-20	July 2023	Dry	SharuAd5	Sharu	24-27 years	Ex-Captive	A	M	AM	Feeding	sc	2	0	0	2
2	2019-06-13	May-June 2019	Dry	SharuAd6	Sharu	24-27 years	Ex-Captive	A	M	AM	Feeding	sc	9	0	1	1
2	2019-06-18	May-June 2019	Dry	SharuAd7	Sharu	24-27 years	Ex-Captive	A	M	AM	Feeding	sc	2	0	1	3
2	2019-06-05	May-June 2019	Dry	SharuAd8	Sharu	24-27 years	Ex-Captive	A	M	AM	Drinking + standing	sc	10	0	6	5
1	2021-10-03	September 2021	Wet	ThembileAd1	Thembile	15-17 years	Ex-Captive	A	F	AF	Feeding	cl	0	0	0	0
1	2023-08-23	August-October 2023	Wet	ThembileAd10	Thembile	15-17 years	Ex-Captive	A	F	AF	Feeding	cl	1	0	0	0
1	2023-09-28	August-October 2023	Wet	ThembileAd11	Thembile	15-17 years	Ex-Captive	A	F	AF	Feeding	sp	4	0	1	1
1	2023-09-29	August-October 2023	Wet	ThembileAd12	Thembile	15-17 years	Ex-Captive	A	F	AF	Feeding	cl	3	0	0	3
1	2023-08-27	August-October 2023	Wet	ThembileAd14	Thembile	15-17 years	Ex-Captive	A	F	AF	Feeding	cl	5	0	0	2
1	2023-07-27	August-October 2023	Wet	ThembileAd15	Thembile	15-17 years	Ex-Captive	A	F	AF	Feeding	cl	6	0	0	4
1	2024-03-12	March 2024	Dry	ThembileAd16	Thembile	15-17 years	Ex-Captive	A	F	AF	Feeding	cl	2	0	2	3
1	2021-10-07	September 2021	Wet	ThembileAd2	Thembile	15-17 years	Ex-Captive	A	F	AF	Feeding	cl	1	0	0	1
1	2020-01-11	January 2020	Dry	ThembileAd3	Thembile	15-17 years	Ex-Captive	A	F	AF	Feeding	cl	26	0	2	10
1	2020-07-16	June-July 2020	Wet	ThembileAd4	Thembile	15-17 years	Ex-Captive	A	F	AF	Feeding+Physical interaction	cl	1	1	0	3
1	2020-07-21	June-July 2020	Wet	ThembileAd5	Thembile	15-17 years	Ex-Captive	A	F	AF	Feeding	sp	7	0	1	4
1	2020-01-16	January 2020	Dry	ThembileAd6	Thembile	15-17 years	Ex-Captive	A	F	AF	Feeding	sp	6	0	1	2
1	2021-02-09	January-February 2021	Dry	ThembileAd7	Thembile	15-17 years	Ex-Captive	A	F	AF	Feeding	cl	5	0	1	0
1	2021-02-07	January-February 2021	Dry	ThembileAd8	Thembile	15-17 years	Ex-Captive	A	F	AF	Feeding	cl	5	0	3	1
1	2021-01-12	January-February 2021	Dry	ThembileAd9	Thembile	15-17 years	Ex-Captive	A	F	AF	Feeding	sp	10	0	0	4
1	2023-09-22	August-October 2023	Wet	ThemileAd13	Thembile	15-17 years	Ex-Captive	A	F	AF	Feeding	cl	3	0	0	1
2	2023-07-12	July 2023	Dry	TidiAd1	Tidimalo	3-6 years	Ex-Captive	S	F	SAF	Feeding	cl	8	0	7	1
2	2023-07-22	July 2023	Dry	TidiAd2	Tidimalo	3-6 years	Ex-Captive	S	F	SAF	Feeding	cl	2	0	1	4
2	2023-07-23	July 2023	Dry	TidiAd3	Tidimalo	3-6 years	Ex-Captive	S	F	SAF	Feeding	cl	7	0	1	0
2	2023-07-06	July 2023	Dry	TidiAd4	Tidimalo	3-6 years	Ex-Captive	S	F	SAF	Drinking	cl	3	0	3	4

## Sheet: Detailed behaviours
Reserve	Date	Season	Period	Focal number	Elephant ID	Captivity status	Age	Sex	General activity	Group spacing	EWF	EWT - OBJ	LIO	LTS - AIR	SDU	SMA	SPL	HES	THI	TRS	EAS	FSW	HHH	TPS	WAR	HTR	REAR	REYE	TBO	TCR	TEF	TLF	TMO	TOH	TOT	TPH	TTF	TTR	TTS	TTT
2	2023-02-21	Wet	February 2023	1	Tidimalo	Ex-Captive	S	F	Feeding	cl	0	0	0	0	0	0	0	0	0	2	0	2	0	0	0	0	1	0	0	0	0	0	0	0	0	0	0	0	0	0
2	2023-02-21	Wet	February 2023	2	Ngwedi	Ex-Captive	S	F	Feeding	cl	0	0	0	2	0	1	0	0	0	0	0	1	0	0	0	0	0	0	0	0	2	0	1	0	0	0	0	0	0	0
2	2023-02-21	Wet	February 2023	3	Chikwenya	Ex-Captive	A	F	Feeding	cl	0	0	0	0	0	1	0	0	0	0	0	2	0	0	0	0	0	0	0	0	0	0	1	0	0	0	0	0	0	0
2	2023-02-14	Wet	February 2023	4	Sharu	Ex-Captive	A	M	Feeding	sc	0	0	0	0	0	0	1	0	0	0	0	0	0	0	0	0	0	0	0	0	0	0	0	0	0	0	0	0	0	0
2	2023-02-17	Wet	February 2023	5	Mana	Ex-Captive	A	M	Feeding	sc	0	0	0	0	0	1	2	0	0	0	0	0	0	0	0	0	0	0	0	0	0	0	1	0	0	0	0	0	0	0
2	2023-02-18	Wet	February 2023	5	Sharu	Ex-Captive	A	M	Feeding	sc	0	0	1	0	0	5	0	0	0	0	1	0	0	0	0	0	0	0	0	0	0	0	3	0	0	0	0	0	0	0
2	2023-02-23	Wet	February 2023	6	Sharu	Ex-Captive	A	M	Feeding	sc	0	0	0	0	0	2	0	0	0	0	0	0	0	0	0	0	0	0	0	0	0	0	0	0	0	0	0	0	0	0
2	2023-02-22	Wet	February 2023	7	Mana	Ex-Captive	A	M	Feeding	sc	0	0	0	0	0	1	0	0	0	0	1	0	0	0	0	0	0	0	0	0	0	0	1	0	0	0	0	0	0	0
2	2023-02-24	Wet	February 2023	8	Mana	Ex-Captive	A	M	Feeding	sc	0	0	0	0	0	0	0	0	0	0	0	2	0	0	0	0	0	0	0	0	0	0	0	0	0	0	0	0	0	0
2	2023-02-26	Dry	February 2023	9	Sharu	Ex-Captive	A	M	Feeding	sc	0	0	0	1	0	5	2	0	0	0	0	1	0	0	0	0	0	0	2	1	1	0	1	0	1	0	0	0	0	1
4	2019-04-11	Dry	April 2019	52	SAF1 (Tuskless)	Wild	S	F	Drinking	sp	0	0	0	2	0	4	0	1	0	1	1	0	0	0	1	0	1	0	0	0	3	0	4	0	0	0	0	0	0	0
4	2019-04-15	Dry	April 2019	53	SAF2 (Right tusk longer)	Wild	S	F	Mud bath + Resting	bu	0	0	0	1	0	6	0	1	0	0	1	0	0	0	0	0	0	2	0	0	1	0	3	0	0	0	1	1	2	0
4	2019-04-16	Dry	April 2019	55	AM1 (Collar)	Wild	A	M	Feeding	sc	0	0	0	0	1	1	3	0	0	0	0	1	0	0	0	0	0	0	0	0	0	0	1	0	0	0	0	0	0	0
4	2020-11-20	Wet	November 2020	59	AM2 (Three cuts)	Wild	A	M	Feeding	sc	0	0	0	0	0	12	2	0	0	0	0	2	0	0	0	0	0	0	0	0	0	1	0	0	0	0	0	0	0	0
4	2019-11-18	Wet	November 2019	60	AF1	Wild	A	F	Feeding	cl	0	0	0	0	0	5	1	0	0	0	1	0	0	0	0	0	0	0	0	0	0	0	0	0	0	0	0	0	0	0
4	2019-11-19	Wet	November 2019	62	AM2 (Three cuts)	Wild	A	M	Feeding	sc	0	0	0	0	0	8	3	1	0	0	0	0	0	0	0	0	7	1	0	0	1	0	1	0	1	0	0	0	0	1
4	2019-11-20	Wet	November 2019	64	AM3 (BIG tusks)	Wild	A	M	Feeding	cl	0	3	0	0	0	3	1	0	0	0	0	0	0	0	0	0	0	0	0	0	0	0	0	0	0	0	0	0	0	0
4	2019-11-21	Wet	November 2019	66	AF2 (Collar + cut)	Wild	A	F	Feeding	cl	0	0	1	0	0	2	1	1	0	0	0	0	0	0	0	0	2	0	0	0	1	2	2	0	0	0	0	0	0	1
4	2020-11-03	Wet	November 2020	70	AF3	Wild	A	F	Feeding	cl	0	0	0	0	0	0	0	0	0	0	0	0	0	0	0	0	0	0	0	0	0	0	0	0	0	0	0	0	0	0
4	2020-11-09	Wet	November 2020	71	AF4	Wild	A	F	Feeding	cl	0	0	0	0	0	0	0	0	0	1	0	0	0	0	0	0	0	0	0	0	1	0	0	0	0	0	0	0	0	0
4	2020-11-09	Wet	November 2020	72	AF5	Wild	A	F	Feeding	cl	0	0	0	0	0	0	1	0	0	0	0	0	0	0	0	0	0	0	0	0	0	0	0	0	0	0	0	0	0	0
4	2019-11-25	Wet	November 2019	74	AM1 (Collar)	Wild	A	M	Feeding	sc	0	0	0	0	0	0	0	0	0	0	0	0	0	0	0	0	0	0	0	0	0	0	0	0	0	0	0	0	0	0
4	2020-11-03	Wet	November 2020	80	SAF3 (Short tusks)	Wild	S	F	Feeding	cl	0	0	0	0	0	0	0	0	0	0	0	0	0	0	0	0	0	0	0	0	0	0	1	0	0	0	0	0	1	0
4	2019-11-22	Wet	November 2019	87	AM4 (Collar+small cut)	Wild	A	M	Feeding	sc	0	0	0	0	0	7	2	0	0	0	0	0	0	1	0	0	0	0	0	0	0	0	1	0	0	0	0	4	0	0
4	2020-11-09	Wet	November 2020	88	SAF4	Wild	S	F	Drinking + Shower	bu	0	0	0	1	0	7	0	0	0	0	2	0	0	0	0	0	0	0	0	0	0	3	1	0	0	0	0	0	2	4
4	2020-11-12	Wet	November 2020	91	SAF5	Wild	S	F	Feeding + Movement + Resting	cl	1	0	0	3	0	6	0	2	0	2	4	1	1	0	0	0	1	0	0	0	9	1	12	0	0	0	0	1	0	0
1	2020-01-09	Dry	January 2020	93	Bully	Ex-Captive	A	M	Feeding	cl	0	0	0	4	0	0	0	1	0	0	0	0	0	0	0	0	0	0	0	0	1	0	0	0	0	0	0	0	0	0
1	2020-01-09	Dry	January 2020	94	Mabitsi	Ex-Captive	A	M	Feeding	cl	0	0	0	0	0	2	0	0	0	0	0	0	0	1	0	0	0	0	0	0	2	0	2	0	0	0	0	0	0	4
1	2020-01-09	Dry	January 2020	95	Thembile	Ex-Captive	A	F	Feeding	cl	0	0	0	0	0	3	0	0	0	0	0	0	0	0	0	0	0	0	0	0	1	0	1	0	0	0	0	0	0	0
1	2020-01-09	Dry	January 2020	97	Bonnie	Ex-Captive	A	F	Feeding	cl	0	0	0	0	0	2	0	1	0	0	0	0	0	0	0	0	0	0	0	0	0	0	0	0	0	0	0	0	0	0
1	2019-01-09	Dry	January 2020	98	Bully	Ex-Captive	A	M	Feeding	sp	0	0	0	3	0	0	0	0	0	0	0	0	0	0	0	0	1	0	0	0	5	0	0	0	0	0	0	0	1	0
1	2020-01-15	Dry	January 2020	105	Mabitsi	Ex-Captive	A	M	Feeding	sp	0	0	0	0	0	3	0	0	0	0	0	0	0	5	0	0	1	0	0	0	2	0	4	0	0	0	0	0	0	0
1	2020-01-16	Dry	January 2020	107	Bully	Ex-Captive	A	M	Feeding	cl	0	0	0	0	0	0	3	0	0	0	0	0	0	0	0	0	0	0	0	0	2	0	1	0	0	0	0	0	0	0
1	2020-01-16	Dry	January 2020	108	Mabitsi	Ex-Captive	A	M	Feeding	cl	0	0	0	0	0	2	4	0	0	0	0	0	0	1	0	0	0	0	0	0	1	0	0	0	0	0	0	0	0	0
1	2020-01-17	Dry	January 2020	111	Bonnie	Ex-Captive	A	F	Movement + Resting	bu	0	0	0	3	0	14	11	0	0	0	0	1	0	0	0	0	0	0	0	0	0	0	2	0	0	0	0	0	0	1
1	2020-01-10	Dry	January 2020	115	Bully	Ex-Captive	A	M	Feeding	cl	0	0	0	0	0	0	0	0	0	0	0	0	0	0	0	0	0	0	0	0	1	0	0	0	0	0	0	0	0	0
1	2020-07-19	Wet	June-July 2020	116	Mabitsi	Ex-Captive	A	M	Feeding	cl	0	0	0	0	0	0	0	0	0	0	0	0	0	0	0	0	0	0	0	0	0	0	0	0	0	0	0	0	0	0
1	2020-07-20	Wet	June-July 2020	117	Bully	Ex-Captive	A	M	Feeding	sc	0	0	0	0	0	0	0	0	0	0	0	0	0	0	0	0	0	0	0	0	3	0	0	0	0	0	0	0	0	0
1	2020-07-21	Wet	June-July 2020	118	Mabitsi	Ex-Captive	A	M	Feeding	sc	0	0	0	0	0	2	1	0	0	0	0	0	0	0	0	0	0	0	0	0	0	3	2	0	0	0	0	0	0	0
1	2020-07-23	Wet	June-July 2020	119	Bully	Ex-Captive	A	M	Feeding	sp	0	0	0	0	0	7	0	0	0	0	0	0	0	0	0	0	0	0	0	0	0	0	0	0	0	0	0	0	0	0
1	2020-07-25	Wet	June-July 2020	120	Bully	Ex-Captive	A	M	Feeding	sc	0	0	0	0	0	11	0	0	0	0	0	0	0	0	0	0	0	0	0	0	1	0	0	0	0	0	0	0	0	1
1	2020-07-22	Wet	June-July 2020	121	Mabitsi	Ex-Captive	A	M	Feeding	cl	0	0	0	0	0	2	0	0	0	0	0	0	0	1	0	0	0	0	0	0	0	0	6	0	0	0	0	0	0	1
1	2020-07-21	Wet	June-July 2020	124	Bonnie	Ex-Captive	A	F	Feeding	cl	0	0	0	0	0	3	0	0	0	0	0	0	0	0	0	0	0	0	0	0	0	0	1	0	0	0	0	0	0	0
1	2020-07-22	Wet	June-July 2020	125	Thembile	Ex-Captive	A	F	Feeding	bu	0	0	0	0	0	0	0	0	0	0	0	0	0	0	0	0	0	0	0	0	0	0	0	0	0	0	0	0	0	0
1	2020-07-23	Wet	June-July 2020	126	Thembile	Ex-Captive	A	F	Feeding	cl	0	0	0	0	0	4	0	0	0	0	0	0	0	0	0	0	0	0	0	0	3	0	5	0	0	0	0	1	0	0
1	2020-07-23	Wet	June-July 2020	129	Bonnie	Ex-Captive	A	F	Feeding	cl	0	0	0	1	0	0	0	0	0	0	0	0	0	0	0	0	0	2	0	0	7	1	1	0	0	0	0	0	0	5
3	2019-08-16	Dry	August 2019	244	Gobisa	Ex-Captive	A	M	Feeding	sp	0	0	0	0	0	1	0	0	0	0	0	0	0	0	0	0	0	0	0	0	0	0	0	0	0	0	0	0	0	0
3	2020-12-03	Wet	December 2020	255	Gobisa	Ex-Captive	A	M	Feeding	cl	0	0	0	0	0	0	0	0	0	0	0	0	0	0	0	0	0	0	0	0	0	0	0	0	0	0	0	0	0	0
3	2020-12-19	Wet	December 2020	269	Gobisa	Ex-Captive	A	M	Feeding	cl	0	0	0	0	0	1	0	0	0	0	0	0	0	0	0	0	0	0	0	0	0	0	0	0	0	0	0	0	0	0
2	2020-08-11	Dry	August-October 2020	324	Ngwedi	Ex-Captive	S	F	Feeding	sc	0	0	0	2	0	0	2	1	0	1	1	0	0	0	0	0	3	0	0	0	2	1	2	0	0	0	0	0	0	0
2	2020-08-11	Dry	August-October 2020	325	Micheal	Ex-Captive	A	M	Feeding	sp	0	0	0	0	0	7	0	0	0	0	0	1	2	0	0	0	0	0	0	0	0	0	2	0	0	0	0	0	1	0
2	2020-08-11	Dry	August-October 2020	326	Tidimalo	Ex-Captive	S	F	Feeding	cl	0	0	0	0	0	0	0	1	0	0	0	0	1	0	0	0	1	0	0	0	0	0	1	0	0	0	0	0	0	0
2	2020-08-11	Dry	August-October 2020	327	Chikwenya	Ex-Captive	A	F	Movement + Feeding	cl	0	0	0	2	1	4	4	0	0	0	0	0	12	0	0	0	0	0	0	0	0	0	3	3	0	0	0	0	0	0
2	2020-08-12	Dry	August-October 2020	328	Ngwedi	Ex-Captive	S	F	Feeding	cl	0	0	0	0	0	0	0	0	0	0	0	0	0	0	0	0	0	0	0	0	1	0	0	0	0	0	0	0	0	0
2	2020-08-13	Dry	August-October 2020	329	Mana	Ex-Captive	A	M	Feeding	sc	0	0	0	0	0	2	2	0	0	0	0	0	0	0	0	0	0	0	0	0	0	0	0	0	0	0	0	0	0	0
2	2020-08-14	Dry	August-October 2020	330	Micheal	Ex-Captive	A	M	Feeding	cl	0	0	0	0	0	0	0	0	0	0	0	0	0	0	0	0	0	0	0	0	0	0	0	0	0	0	0	0	0	0
2	2020-08-17	Dry	August-October 2020	332	Ngwedi	Ex-Captive	S	F	Feeding	sp	0	0	0	0	0	0	0	0	0	0	0	0	0	0	0	0	0	0	0	0	0	0	0	0	0	0	0	0	0	0
2	2020-08-17	Dry	August-October 2020	333	Chikwenya	Ex-Captive	A	F	Feeding	sp	0	0	0	0	0	16	0	0	0	0	0	0	2	0	0	0	0	0	0	0	0	0	1	0	0	0	0	1	0	0
2	2020-08-28	Dry	August-October 2020	334	Chikwenya	Ex-Captive	A	F	Feeding	cl	0	0	0	0	0	1	1	0	0	1	1	0	0	0	0	0	0	0	0	0	0	0	1	0	0	0	0	0	0	0
2	2020-09-07	Dry	August-October 2020	335	Tidimalo	Ex-Captive	S	F	Feeding	bu	0	0	0	0	0	2	0	0	0	0	0	0	0	0	0	0	0	0	0	0	0	0	1	0	0	0	0	0	0	0
2	2020-08-17	Dry	August-October 2020	336	Tidimalo	Ex-Captive	S	F	Feeding	cl	0	0	0	0	0	0	0	0	0	0	1	0	0	0	0	0	0	0	0	0	0	0	0	0	0	0	0	0	0	0
2	2020-08-28	Dry	August-October 2020	337	Micheal	Ex-Captive	A	M	Feeding	cl	0	0	0	0	0	1	0	0	0	0	0	0	0	0	0	0	0	0	0	0	0	0	1	0	0	0	0	0	0	2
2	2020-09-03	Dry	August-October 2020	338	Chikwenya	Ex-Captive	A	F	Feeding	cl	0	0	0	2	2	6	1	0	0	0	0	2	1	0	0	0	0	0	0	0	0	0	4	0	0	0	0	0	0	1
2	2020-09-14	Dry	August-October 2020	340	Mana	Ex-Captive	A	M	Feeding	sc	0	0	0	0	1	1	0	0	0	0	0	0	0	0	0	0	0	0	0	0	0	0	0	0	0	0	0	0	0	0
2	2020-09-03	Dry	August-October 2020	341	Micheal	Ex-Captive	A	M	Feeding	sc	0	0	0	4	0	7	0	0	0	0	0	2	0	0	0	0	0	0	0	0	0	0	1	0	0	0	0	0	1	0
2	2020-08-17	Dry	August-October 2020	342	Chikwenya	Ex-Captive	A	F	Feeding + Dust bath	bu	0	0	0	0	0	9	0	0	0	0	0	2	0	0	0	0	2	5	0	1	5	3	3	1	2	0	0	2	1	1
2	2020-10-07	Dry	August-October 2020	344	Ngwedi	Ex-Captive	S	F	Feeding	cl	0	0	0	0	0	0	3	0	0	0	0	0	0	0	0	0	1	0	0	0	2	6	3	0	0	0	0	0	0	0
2	2020-10-07	Dry	August-October 2020	345	Chikwenya	Ex-Captive	A	F	Feeding	sp	0	0	0	0	0	5	8	0	0	0	1	0	0	0	0	0	0	0	0	0	0	0	1	0	1	0	0	0	0	1
2	2021-01-14	Wet	January 2021	346	Mana	Ex-Captive	A	M	Feeding	sc	0	0	0	0	0	0	0	0	0	0	0	0	0	0	0	0	0	0	0	0	0	1	0	0	0	0	0	0	0	0
2	2021-01-18	Wet	January 2021	348	Mana	Ex-Captive	A	M	Feeding	sc	0	0	0	0	0	3	0	0	0	0	0	0	0	0	0	0	0	0	0	0	0	0	2	0	0	0	0	0	0	0
2	2021-01-17	Wet	January 2021	349	Chikwenya	Ex-Captive	A	F	Feeding + Dust bath	cl	0	0	0	1	0	0	1	0	0	0	0	0	0	0	0	0	0	0	0	0	0	3	3	0	0	0	0	0	0	0
2	2021-01-17	Wet	January 2021	350	Tidimalo	Ex-Captive	S	F	Feeding	cl	0	0	0	1	0	0	1	0	0	0	0	0	1	0	0	0	0	0	0	0	0	0	0	0	0	0	0	0	0	0
2	2021-01-16	Wet	January 2021	351	Mana	Ex-Captive	A	M	Feeding	sc	0	0	0	0	0	0	0	0	0	0	0	0	0	0	0	0	0	0	0	0	0	0	0	0	0	0	0	0	0	1
2	2021-01-20	Wet	January 2021	352	Chikwenya	Ex-Captive	A	F	Feeding	sp	0	0	0	0	0	6	2	0	0	0	0	0	0	0	0	0	0	0	0	0	0	3	6	0	0	0	0	0	0	0
2	2021-01-20	Wet	January 2021	353	Micheal	Ex-Captive	A	M	Feeding	bu	0	0	1	0	0	10	0	0	0	0	0	1	0	0	0	0	0	0	0	0	0	2	12	0	0	0	0	0	2	5
2	2021-01-20	Wet	January 2021	354	Ngwedi	Ex-Captive	S	F	Feeding	bu	0	0	0	0	0	2	0	0	0	0	0	0	0	0	0	0	0	1	0	0	0	4	10	0	0	0	0	1	0	1
2	2021-01-21	Wet	January 2021	355	Micheal	Ex-Captive	A	M	Feeding	sp	0	0	0	0	0	0	1	0	0	1	0	0	0	0	0	0	0	0	0	1	0	0	3	0	0	0	0	0	0	0
2	2021-01-25	Wet	January 2021	356	Sharu	Ex-Captive	A	M	Feeding	sc	0	0	0	0	0	4	0	0	0	0	0	0	0	0	0	0	0	0	0	0	0	1	0	0	0	0	0	0	0	1
2	2021-01-26	Wet	January 2021	357	Chikwenya	Ex-Captive	A	F	Feeding	cl	0	0	0	0	0	4	0	1	0	0	0	0	0	0	0	0	0	0	0	0	1	2	3	0	0	0	0	0	0	1
2	2021-01-26	Wet	January 2021	358	Tidimalo	Ex-Captive	S	F	Feeding	cl	0	0	0	0	0	3	0	0	0	0	5	1	1	0	0	0	0	0	0	0	0	1	1	0	0	0	0	0	0	0
2	2021-01-27	Wet	January 2021	359	Ngwedi	Ex-Captive	S	F	Dust bath	sp	0	0	0	0	0	2	0	1	0	1	0	0	0	0	0	0	0	0	1	0	7	34	20	0	0	0	0	1	0	4
2	2021-01-27	Wet	January 2021	360	Chikwenya	Ex-Captive	A	F	Feeding + Dust bath	cl	0	0	0	0	0	0	0	0	0	2	0	1	0	0	0	0	0	0	0	0	0	2	0	0	0	0	0	1	0	0
2	2021-01-27	Wet	January 2021	361	Micheal	Ex-Captive	A	M	Feeding + Dust bath	bu	0	0	0	0	0	5	0	0	0	0	0	5	0	0	0	0	0	0	0	0	0	0	2	0	0	0	0	1	0	0
2	2021-01-26	Wet	January 2021	362	Ngwedi	Ex-Captive	S	F	Feeding	cl	2	0	0	0	0	4	2	0	0	0	1	0	0	0	0	0	0	1	0	0	2	0	6	0	0	0	0	0	0	0
2	2021-01-26	Wet	January 2021	362	Tidimalo	Ex-Captive	S	F	Feeding	cl	0	0	0	0	0	0	0	0	0	0	0	0	0	0	0	0	0	0	0	0	0	0	0	0	0	0	0	0	0	0
2	2021-01-21	Wet	January 2021	363	Chikwenya	Ex-Captive	A	F	Shower + Movement + Drinking	cl	0	0	0	0	0	2	0	1	0	7	0	1	0	0	0	0	0	3	0	0	7	6	8	1	1	0	0	0	1	2
2	2021-01-21	Wet	January 2021	366	Micheal	Ex-Captive	A	M	Movement + Drinking + Shower	cl	0	0	0	3	0	2	0	0	0	11	0	1	0	0	0	0	0	0	0	0	0	0	10	0	0	0	0	1	2	0
2	2021-01-21	Wet	January 2021	367	Tidimalo	Ex-Captive	S	F	Movement + Drinking + Mud bath	cl	0	0	0	1	0	0	1	0	0	0	5	3	0	0	0	0	0	0	0	0	1	1	5	2	0	0	0	0	0	0
2	2021-01-23	Wet	January 2021	368	Chikwenya	Ex-Captive	A	F	Feeding	cl	0	0	1	1	0	1	2	0	0	0	0	3	0	0	0	0	0	0	0	0	0	0	2	0	0	0	0	0	0	0
1	2021-10-07	Wet	September 2021	369	Bully	Ex-Captive	A	M	Feeding	sp	0	0	0	0	0	2	0	0	0	0	0	4	0	0	0	0	0	0	0	0	0	0	0	0	0	0	0	0	0	0
1	2021/10/05	Dry	September 2021	370	Bully	Ex-Captive	A	M	Feeding	sp	0	0	0	2	0	8	0	0	0	0	0	7	0	0	0	0	0	0	0	0	0	0	0	0	0	0	0	0	0	0
1	2021/09/25	Dry	September 2021	371	Mabitsi	Ex-Captive	A	M	Feeding	sc	0	0	1	0	0	1	0	0	0	0	0	0	0	1	0	0	0	0	0	0	0	0	4	0	0	0	0	0	0	0
1	2021/09/26	Dry	September 2021	372	Bully	Ex-Captive	A	M	Feeding	sc	0	0	0	0	0	3	0	0	0	0	0	0	0	0	0	0	0	0	0	0	1	0	1	0	0	0	0	0	1	0
1	2021/09/28	Dry	September 2021	373	Mabitsi	Ex-Captive	A	M	Feeding	sp	0	0	0	0	0	3	0	0	0	0	0	3	0	1	0	0	0	0	0	0	0	0	0	0	0	0	0	0	0	0
1	2021/10/06	Dry	September 2021	374	Mabitsi	Ex-Captive	A	M	Feeding	cl	0	0	0	0	0	0	0	0	0	0	0	0	0	0	0	0	0	0	0	0	0	0	1	0	0	0	0	0	0	0
1	2021/10/07	Dry	September 2021	376	Bonnie	Ex-Captive	A	F	Feeding	cl	0	0	0	0	0	1	1	1	0	0	0	2	0	0	0	0	0	0	0	0	0	1	2	0	0	0	0	0	0	0
1	2021/10/04	Dry	September 2021	377	Thembile	Ex-Captive	A	F	Feeding	cl	0	0	0	0	0	0	1	0	0	0	0	0	0	0	0	0	0	0	0	0	4	0	0	0	0	0	0	0	0	0
1	2021/09/27	Dry	September 2021	378	Bonnie	Ex-Captive	A	F	Feeding	cl	1	0	0	0	0	0	2	0	0	0	0	0	0	0	0	0	0	0	0	0	19	0	0	0	0	0	0	0	0	0
4	2021-08-16	Dry	August 2021	392	AM5 (Collar)	Wild	A	M	Feeding	cl	0	0	0	0	0	3	0	0	0	0	0	1	0	0	0	0	2	2	0	0	1	1	1	0	0	0	0	0	0	0
4	2021-08-17	Dry	August 2021	393	AM3 (BIG tusks)	Wild	A	M	Feeding	cl	0	0	0	0	0	0	0	0	0	0	0	1	0	2	0	0	0	0	0	0	0	0	0	0	0	0	0	0	0	0
4	2021-08-23	Dry	August 2021	394	AM6 (Rips)	Wild	A	M	Feeding	sp	0	0	0	0	0	0	1	0	0	0	0	1	0	0	0	0	2	0	0	0	3	0	0	0	0	0	0	0	0	0
4	2021-08-24	Dry	August 2021	395	AM7 (One tusk)	Wild	A	M	Feeding	cl	0	0	0	0	0	2	1	0	0	0	0	0	0	0	0	0	0	2	0	0	0	1	1	0	0	0	0	0	0	0
4	2021-09-02	Dry	August 2021	396	AM8	Wild	A	M	Feeding	sc	0	0	0	1	0	5	0	0	0	0	0	0	0	0	0	0	0	0	0	0	0	1	2	0	0	0	0	0	0	0
4	2021-09-16	Dry	August 2021	397	AM7 (One tusk)	Wild	A	M	Feeding	cl	0	0	0	0	0	5	0	0	0	0	0	0	0	0	0	0	0	0	0	0	0	0	0	0	0	0	0	0	0	0
4	2021-08-20	Dry	August 2021	398	AF6 (Right tusk longer)	Wild	A	F	Feeding	cl	0	0	0	0	0	0	0	0	0	0	0	0	0	0	0	0	0	0	0	0	0	1	0	0	0	0	0	0	0	0
4	2021-08-25	Dry	August 2021	399	AF7	Wild	A	F	Feeding	sp	0	0	0	0	0	0	0	0	0	0	1	2	0	0	0	0	0	0	0	0	1	0	1	0	0	0	0	0	0	0
4	2021-09-14	Dry	August 2021	400	AF8 (Long tusks)	Wild	A	F	Feeding	cl	0	0	0	0	0	0	1	0	0	0	0	0	0	0	0	0	2	0	0	0	1	0	1	0	0	0	0	0	0	0
4	2021-08-26	Dry	August 2021	401	AF9 (Long, thin tusks)	Wild	A	F	Feeding	cl	0	0	0	0	0	1	0	0	0	0	0	0	0	0	0	0	0	0	0	0	0	0	0	0	0	0	0	0	0	0
4	2021-09-19	Dry	August 2021	402	AF10	Wild	A	F	Feeding	sp	0	0	0	0	0	3	0	0	0	0	0	0	0	0	0	0	1	0	0	0	0	0	2	0	0	0	0	0	0	0
4	2021-09-02	Dry	August 2021	403	SAF6	Wild	S	F	Feeding	sp	0	0	0	1	0	0	0	0	0	0	0	1	0	0	0	0	0	0	0	0	0	0	0	0	0	0	0	0	0	0
4	2021-08-31	Dry	August 2021	404	SAF7	Wild	S	F	Feeding	cl	0	0	0	0	0	0	0	0	0	0	0	0	0	0	0	0	0	0	0	0	0	0	1	0	0	0	0	0	0	0
4	2021-08-25	Dry	August 2021	405	SAF8	Wild	S	F	Feeding	cl	0	0	0	0	0	0	0	0	0	0	0	0	0	0	0	0	0	0	0	0	0	0	1	0	0	0	0	0	0	0
4	2022-03-15	Wet	March-April 2022	415	AM9 (Collar)	Wild	A	M	Feeding	sc	0	0	0	0	0	0	4	0	0	0	0	0	0	0	0	0	0	0	0	0	0	0	0	0	0	0	0	0	0	0
4	2022-03-14	Wet	March-April 2022	416	AM10 (Big rip)	Wild	A	M	Feeding	sc	0	0	0	0	0	6	0	0	0	0	0	2	0	0	0	0	0	0	0	0	0	0	0	0	0	0	0	0	0	0
4	2022-03-08	Wet	March-April 2022	417	AM11 (Collar)	Wild	A	M	feeding/ drinking	sp	0	0	0	0	0	5	0	0	0	0	1	4	0	0	0	0	0	0	0	0	0	0	5	0	0	0	0	0	0	0
4	2022-03-29	Wet	March-April 2022	418	AM3 (BIG tusks)	Wild	A	M	Feeding	sc	0	0	2	0	0	8	8	0	0	0	0	0	0	0	0	0	0	0	0	0	0	3	0	0	0	0	0	0	0	0
4	2022-03-29	Wet	March-April 2022	419	AF11	Wild	A	F	Feeding	cl	0	0	0	0	0	0	1	0	0	0	0	0	0	0	0	0	0	2	0	0	0	0	0	0	0	0	0	0	0	0
4	2022-03-09	Wet	March-April 2022	420	SAF9	Wild	S	F	Feeding	bu	0	0	0	0	0	4	0	0	0	0	0	0	0	0	0	0	0	0	0	0	0	0	5	0	0	0	0	0	0	0
4	2022-04-04	Wet	March-April 2022	422	SAF10	Wild	S	F	Drinking	cl	0	0	0	2	0	8	0	0	0	0	0	0	0	0	0	6	13	0	0	0	0	0	2	0	6	0	0	0	0	1
4	2022-03-10	Wet	March-April 2022	423	SAF11	Wild	S	F	Feeding	bu	0	0	0	0	0	8	3	0	0	7	0	7	0	0	0	0	2	0	0	0	3	4	5	0	0	0	0	0	0	0
4	2022-04-04	Wet	March-April 2022	424	AF12	Wild	A	F	Feeding	cl	1	0	0	1	0	0	4	0	0	0	0	1	0	0	0	0	8	0	0	0	0	0	0	0	0	0	0	0	0	0
4	2022-04-04	Wet	March-April 2022	426	AM12	Wild	A	M	Feeding	sc	1	0	1	0	0	1	7	0	0	0	0	1	0	0	0	0	1	0	0	0	2	1	2	0	0	0	0	3	0	2
4	2022-03-09	Wet	March-April 2022	428	AF13 (Kink in Tail)	Wild	A	F	Feeding	sp	0	0	0	0	0	8	0	0	0	0	0	0	0	0	0	0	0	0	0	0	0	0	1	0	0	0	0	0	0	0
4	2022-03-31	Wet	March-April 2022	435	AF14	Wild	A	F	Feeding	bu	0	0	0	0	0	2	3	0	0	0	1	0	0	0	0	0	1	0	0	0	0	1	6	0	0	0	0	0	0	0
4	2022-03-14	Wet	March-April 2022	436	AF15	Wild	A	F	Feeding	cl	0	0	0	0	1	2	1	0	0	0	0	0	0	0	0	0	0	0	0	0	0	0	0	0	0	0	0	0	0	0
2	2021-11-11	Wet	Novemenr 2021	437	Mana	Ex-Captive	A	M	Feeding	sc	0	0	0	0	0	2	2	0	0	0	0	0	0	0	0	0	0	0	0	0	0	0	1	0	0	0	0	0	0	1
2	2021-11-14	Wet	Novemenr 2021	438	Mana	Ex-Captive	A	M	Feeding	sc	0	0	0	0	0	1	0	0	0	0	0	0	0	0	0	0	0	0	0	0	0	0	1	0	0	0	0	0	0	1
2	2021-11-20	Wet	Novemenr 2021	439	Micheal	Ex-Captive	A	M	Feeding	sc	0	0	0	0	0	6	0	1	0	0	0	4	0	0	0	0	0	0	0	0	0	0	0	0	0	0	0	0	0	1
2	2021-11-13	Wet	Novemenr 2021	440	Sharu	Ex-Captive	A	M	Feeding	sc	0	0	0	0	2	7	2	0	0	0	0	0	0	0	0	0	0	0	0	0	0	0	0	0	0	0	0	0	0	0
2	2021-11-23	Wet	Novemenr 2021	441	Sharu	Ex-Captive	A	M	Feeding	sc	0	0	0	0	0	4	2	0	0	0	0	0	0	0	0	0	0	0	0	0	0	0	0	0	0	0	0	0	1	0
2	2021-11-30	Wet	Novemenr 2021	442	Sharu	Ex-Captive	A	M	Feeding + movement	sc	0	0	0	0	1	6	4	0	0	0	0	1	0	0	0	0	0	0	0	0	1	0	1	0	0	0	0	0	0	0
2	2021-11-24	Wet	Novemenr 2021	443	Micheal	Ex-Captive	A	M	Feeding	cl	0	0	0	0	0	7	0	0	0	0	0	2	0	0	0	0	0	0	0	0	0	0	1	0	0	0	0	1	0	0
2	2021-11-11	Wet	Novemenr 2021	444	Chikwenya	Ex-Captive	A	F	Feeding	bu	0	0	0	0	0	1	0	0	0	0	0	0	0	0	0	0	0	0	0	0	0	0	0	0	0	0	0	0	0	0
2	2021-11-13	Wet	Novemenr 2021	445	Chikwenya	Ex-Captive	A	F	Feeding	cl	0	0	0	0	0	7	3	1	0	0	0	3	0	0	0	0	2	0	0	1	2	1	4	0	0	0	0	0	0	0
2	2021-11-24	Wet	Novemenr 2021	447	Chikwenya	Ex-Captive	A	F	Feeding	cl	0	0	0	1	0	5	0	0	0	0	0	1	0	0	0	0	0	2	0	1	0	0	1	0	0	0	0	0	0	0
2	2021-11-28	Wet	Novemenr 2021	448	Chikwenya	Ex-Captive	A	F	Feeding	cl	0	0	0	0	0	7	0	0	0	0	0	1	0	0	0	0	0	0	1	0	1	0	1	0	0	0	0	0	0	1
2	2021-11-11	Wet	Novemenr 2021	449	Tidimalo	Ex-Captive	S	F	Feeding	sc	0	0	0	0	0	0	2	0	0	0	0	0	0	0	0	0	0	0	0	0	0	0	0	1	0	1	0	0	0	0
2	2021-11-20	Wet	Novemenr 2021	450	Tidimalo	Ex-Captive	S	F	drinking+mud bath	bu	0	0	0	0	0	7	0	0	0	0	4	0	1	0	0	0	0	0	0	0	0	0	0	0	0	0	0	0	0	0
2	2021-11-24	Wet	Novemenr 2021	451	Tidimalo	Ex-Captive	S	F	Feeding	cl	0	0	0	0	0	0	0	0	0	0	1	5	0	0	0	0	0	0	0	0	0	0	2	0	0	0	0	0	0	1
2	2021-11-28	Wet	Novemenr 2021	452	Tidimalo	Ex-Captive	S	F	Feeding	bu	0	0	0	0	0	0	0	1	0	1	0	1	0	0	0	0	0	1	0	0	1	0	1	0	0	0	0	0	0	1
2	2021-11-24	Wet	Novemenr 2021	453	Ngwedi	Ex-Captive	S	F	Feeding	cl	0	0	0	0	0	0	0	0	0	0	0	1	0	0	0	0	0	0	0	0	0	0	1	0	0	0	0	0	0	0
2	2021-11-20	Wet	Novemenr 2021	454	Ngwedi	Ex-Captive	S	F	Drinking + movement	bu	0	0	0	0	0	3	2	5	0	2	0	7	0	0	0	0	2	17	0	0	5	2	4	0	0	0	0	1	0	12
2	2022-05-05	Dry	May 2022	460	Mana	Ex-Captive	A	M	Feeding	sc	0	0	0	0	0	4	0	0	0	0	0	0	0	0	0	0	0	0	0	0	0	0	0	0	0	0	0	0	0	0
2	2022-05-07	Dry	May 2022	461	Tidimalo	Ex-Captive	S	F	Feeding	cl	0	0	0	0	0	3	0	0	0	0	0	1	0	0	0	0	0	0	0	0	0	2	4	0	0	0	0	0	0	0
2	2022-05-07	Dry	May 2022	462	Sharu	Ex-Captive	A	M	Feeding	sp	0	0	0	0	0	1	1	0	0	0	1	0	0	0	0	0	0	0	0	0	0	0	0	0	0	0	0	0	0	0
2	2022-05-11	Dry	May 2022	463	Sharu	Ex-Captive	A	M	Feeding	sp	0	0	0	0	0	0	1	0	0	0	0	0	0	0	0	0	0	0	0	0	0	0	0	0	0	0	0	0	0	0
2	2022-05-11	Dry	May 2022	464	Tidimalo	Ex-Captive	S	F	Feeding	cl	0	0	0	0	0	1	0	0	0	0	0	3	0	0	0	0	0	1	0	0	0	0	1	0	0	0	0	0	0	0
2	2022-05-11	Dry	May 2022	465	Ngwedi	Ex-Captive	S	F	Feeding	cl	0	0	0	0	0	4	0	0	1	1	0	6	0	0	0	1	2	1	0	0	2	7	6	1	0	0	0	0	0	2
2	2022-05-15	Dry	May 2022	467	Mana	Ex-Captive	A	M	Feeding	sc	0	0	0	0	0	3	1	0	0	0	0	3	0	0	0	0	0	0	0	0	0	0	1	0	0	0	0	0	0	1
2	2022-05-17	Dry	May 2022	468	Chikwenya	Ex-Captive	A	F	Feeding	cl	0	0	0	0	0	0	0	0	0	0	0	5	0	0	0	0	1	0	0	0	0	0	5	0	0	0	0	0	0	0
2	2022-05-17	Dry	May 2022	469	Tidimalo	Ex-Captive	S	F	Feeding	cl	0	0	0	0	0	0	0	0	0	0	0	3	0	0	0	0	0	0	0	0	0	18	4	0	0	0	0	0	0	0
2	2022-05-18	Dry	May 2022	471	Micheal	Ex-Captive	A	M	Feeding	cl	0	0	0	0	0	0	0	0	0	0	0	3	0	0	0	0	0	0	0	0	0	1	0	0	0	0	0	0	0	0
2	2022-05-18	Dry	May 2022	472	Ngwedi	Ex-Captive	S	F	Feeding	cl	0	0	0	0	0	0	0	0	0	0	0	3	0	0	0	0	0	0	0	0	1	2	2	0	0	0	0	0	0	0
2	2022-05-23	Dry	May 2022	473	Chikwenya	Ex-Captive	A	F	Feeding	cl	0	0	0	0	0	3	0	0	0	0	0	2	0	0	0	0	3	0	0	0	0	0	2	0	0	0	0	0	0	0
2	2022-05-23	Dry	May 2022	474	Ngwedi	Ex-Captive	S	F	Feeding	cl	0	0	0	0	0	0	0	0	0	0	0	4	0	2	0	0	1	0	0	0	2	5	3	0	0	0	0	0	0	0
2	2022-05-23	Dry	May 2022	475	Sharu	Ex-Captive	A	M	Feeding	cl	0	0	0	0	0	0	0	0	0	0	0	0	0	2	0	0	0	0	0	0	0	0	0	0	0	0	0	0	0	0
2	2022-05-07	Dry	May 2022	476	Chikwenya	Ex-Captive	A	F	Feeding+movement	cl	0	0	0	0	0	0	0	0	0	0	1	0	0	0	0	0	0	1	0	0	1	0	1	0	0	0	0	0	0	0
2	2022-05-17	Dry	May 2022	477	Micheal	Ex-Captive	A	M	Feeding	sp	0	0	0	0	0	4	1	0	0	0	0	2	0	0	0	0	1	2	0	0	0	3	1	0	1	0	0	0	0	0
2	2022-05-23	Dry	May 2022	478	Micheal	Ex-Captive	A	M	Movement + drinking	cl	0	0	0	0	0	1	0	0	0	2	0	3	0	0	0	2	0	0	0	0	1	0	3	0	0	0	0	0	0	0
2	2022-05-25	Dry	May 2022	481	Mana	Ex-Captive	A	M	Feeding	sc	0	0	0	0	0	0	2	0	0	0	0	0	0	0	0	0	0	0	0	0	0	0	0	0	0	0	0	0	0	0
2	2022-05-24	Dry	May 2022	482	Sharu	Ex-Captive	A	M	Feeding	sc	0	0	0	0	0	0	0	0	0	0	0	0	0	0	0	0	0	0	0	0	0	0	0	0	0	0	0	0	0	0
1	2021-09-22	Wet	September 2021	Ad1	Bonnie	Ex-Captive	A	F	Feeding	cl	0	0	0	0	0	0	0	0	0	0	0	0	0	0	0	0	0	0	0	0	1	0	2	0	0	0	0	0	0	0
1	2021-09-27	Wet	September 2021	Ad10	Bully	Ex-Captive	A	M	Feeding	sc	0	0	0	1	0	3	1	0	0	0	0	1	0	0	0	0	0	0	0	0	0	0	0	0	0	0	0	0	0	0
1	2021-09-28	Wet	September 2021	Ad11	Bully	Ex-Captive	A	M	Feeding	sp	0	0	0	0	0	2	0	1	0	0	0	2	1	0	0	0	0	1	1	0	1	0	0	0	0	0	0	0	0	0
1	2021-09-24	Wet	September 2021	Ad2	Bonnie	Ex-Captive	A	F	Feeding	sp	0	0	0	7	0	7	12	0	0	1	0	1	0	0	0	0	3	0	0	0	10	4	4	4	0	1	0	3	0	10
1	2021-10-03	Wet	September 2021	Ad3	Bonnie	Ex-Captive	A	F	Feeding	cl	0	0	0	1	0	0	3	0	0	0	0	1	0	0	0	0	0	0	0	0	0	0	1	0	0	0	0	0	0	0
1	2021-10-04	Wet	September 2021	Ad4	Bonnie	Ex-Captive	A	F	Feeding	cl	0	0	0	0	0	3	0	0	0	0	0	0	0	0	0	0	0	0	0	0	0	0	0	0	0	0	0	0	0	0
1	2021-10-05	Wet	September 2021	Ad5	Bonnie	Ex-Captive	A	F	Feeding	sp	0	0	0	3	0	0	1	0	0	0	0	1	0	0	0	0	0	0	0	0	2	0	1	0	0	0	0	0	0	0
1	2021-10-06	Wet	September 2021	Ad6	Bonnie	Ex-Captive	A	F	Feeding	cl	0	0	0	0	0	2	1	0	0	1	0	0	0	0	0	0	0	0	0	0	0	0	2	0	0	0	0	0	0	1
1	2021-10-07	Wet	September 2021	Ad7	Bonnie	Ex-Captive	A	F	Feeding	cl	0	0	0	1	0	2	3	0	0	0	0	1	0	0	0	0	0	0	0	0	2	0	1	0	0	0	0	0	0	0
1	2021-09-22	Wet	September 2021	Ad8	Bully	Ex-Captive	A	M	Feeding	cl	0	0	0	0	0	0	1	0	0	0	0	0	0	0	0	0	0	0	0	0	0	0	0	0	0	0	0	0	0	0
1	2021-09-25	Wet	September 2021	Ad9	Bully	Ex-Captive	A	M	Feeding	sc	0	0	0	0	0	5	0	0	0	0	0	0	0	0	0	0	0	0	0	0	0	0	0	0	0	0	0	0	0	0
4	2021-08-19	Dry	August 2021	AFAd1	AF16	Wild	A	F	Feeding	sp	0	0	0	0	0	3	0	0	0	0	0	0	0	0	0	0	0	0	0	0	0	0	0	0	0	0	0	0	0	0
4	2021-08-20	Dry	August 2021	AFAd2	AF17	Wild	A	F	Feeding	cl	0	0	0	0	0	5	1	0	0	0	0	0	2	0	0	0	1	1	0	0	1	0	2	0	0	0	0	0	0	0
4	2021-08-31	Dry	August 2021	AFAd4	AF18	Wild	A	F	Feeding	cl	0	0	0	0	0	0	1	0	0	0	0	0	0	0	0	0	0	0	0	0	0	0	0	0	0	0	0	0	0	0
4	2021-09-14	Dry	August 2021	AFAd5	AF19	Wild	A	F	Feeding	sp	0	0	0	0	0	2	2	0	0	0	0	0	0	0	0	0	3	0	0	0	0	0	1	0	0	0	0	0	0	0
4	2021-08-25	Dry	August 2021	AFAs3	AF20	Wild	A	F	Feeding	sp	0	0	0	0	0	7	1	0	0	0	1	1	0	0	0	0	1	1	0	0	0	0	1	0	0	0	0	0	0	0
4	2021-08-25	Dry	August 2021	AMAd1	AM13 (Missing right tusk)	Wild	A	M	Feeding	cl	7	0	0	0	0	1	0	1	0	0	0	1	0	0	0	0	0	0	0	0	0	0	1	0	0	0	0	0	0	0
4	2022-03-31	Wet	March-April 2022	AMAd2	AM3 (BIG tusks)	Wild	A	M	Feeding	sc	0	0	0	0	0	7	2	0	0	0	1	0	0	0	0	0	0	0	0	0	0	0	0	0	0	0	0	0	0	0
4	2022-03-08	Wet	March-April 2022	AMAd3	AM11 (Collar)	Wild	A	M	Feeding	sc	2	0	0	2	0	9	6	0	0	0	0	0	0	0	0	0	0	0	0	0	1	1	3	0	0	0	0	1	0	0
1	2020-01-12	Dry	January 2020	BonnieAd10	Bonnie	Ex-Captive	A	F	Feeding+resting	cl	0	0	0	4	0	13	5	0	0	0	0	0	0	0	0	0	0	1	0	0	5	0	1	4	0	1	0	0	0	3
1	2020-01-16	Dry	January 2020	BonnieAd11	Bonnie	Ex-Captive	A	F	Feeding	cl	0	0	0	0	0	1	1	0	0	0	0	0	0	0	0	0	0	0	0	0	0	0	1	0	0	0	0	0	0	2
1	2021-02-09	Dry	January-February 2021	BonnieAd12	Bonnie	Ex-Captive	A	F	Feeding	cl	0	0	0	0	0	1	0	0	0	0	0	2	0	0	0	0	1	0	0	0	2	0	1	0	0	0	0	0	0	0
1	2021-02-07	Dry	January-February 2021	BonnieAd13	Bonnie	Ex-Captive	A	F	Feeding	cl	0	0	0	0	0	4	0	0	0	0	0	0	0	0	0	0	1	0	0	0	0	0	3	0	0	0	0	0	0	0
1	2023-08-23	Wet	August-October 2023	BonnieAd14	Bonnie	Ex-Captive	A	F	Feeding	cl	0	0	1	0	0	1	0	0	0	0	0	3	0	0	0	0	0	0	0	0	0	1	0	0	0	0	0	0	0	0
1	2020-01-10	Dry	January 2020	BonnieAd8	Bonnie	Ex-Captive	A	F	Feeding	sp	0	0	0	0	0	10	3	1	0	0	0	0	0	1	1	0	0	0	0	0	1	1	1	1	0	0	3	0	0	0
1	2020-07-26	Wet	June-July 2020	BonnieAd9	Bonnie	Ex-Captive	A	F	Feeding+movement	sp	0	0	0	1	0	4	2	0	0	0	0	0	0	0	0	0	2	0	0	0	0	0	0	0	0	0	0	0	0	0
1	2020-07-19	Wet	June-July 2020	BullyAd14	Bully	Ex-Captive	A	M	Feeding	cl	0	0	0	0	0	0	0	0	0	0	0	0	0	0	0	0	0	0	0	0	0	0	0	0	0	0	0	0	0	0
1	2020-07-21	Wet	June-July 2020	BullyAd15	Bully	Ex-Captive	A	M	Feeding	cl	0	0	0	0	0	1	0	0	0	0	0	1	0	0	0	0	0	0	0	0	0	0	0	0	0	0	0	0	0	0
1	2020-07-22	Wet	June-July 2020	BullyAd16	Bully	Ex-Captive	A	M	Feeding	sp	0	0	0	0	0	5	0	0	0	0	0	1	0	0	0	0	0	0	0	0	2	0	0	0	0	0	0	0	0	0
1	2021-02-09	Dry	January-February 2021	BullyAd17	Bully	Ex-Captive	A	M	Feeding	cl	0	0	0	0	0	0	0	0	0	0	0	2	0	0	0	0	0	0	0	0	2	0	0	0	0	0	0	0	0	0
1	2023-09-19	Wet	August-October 2023	BullyAd18	Bully	Ex-Captive	A	M	Feeding	sls	0	0	0	0	0	1	0	0	0	0	0	5	0	0	0	0	0	0	0	0	0	0	0	0	0	0	0	0	0	0
1	2023-09-20	Wet	August-October 2023	BullyAd19	Bully	Ex-Captive	A	M	Feeding	sc	0	0	0	0	0	1	1	0	0	0	0	1	0	0	0	0	0	0	0	0	0	0	0	0	0	0	0	0	0	0
3	2024-02-05	Wet	February 2024	GobisaA10	Gobisa	Ex-Captive	A	M	Feeding	sp	0	0	0	0	0	1	0	0	0	0	0	0	0	0	0	0	0	0	0	0	2	1	0	0	0	0	0	0	0	0
3	2021-10-31	Wet	October 2021	GobisaAd1	Gobisa	Ex-Captive	A	M	Feeding	cl	0	0	0	0	0	21	0	1	0	0	0	0	0	0	0	0	0	0	0	0	1	0	1	0	0	0	0	0	0	1
3	2024-02-09	Wet	February 2024	GobisaAd11	Gobisa	Ex-Captive	A	M	Feeding	sp	0	0	0	0	0	2	0	0	0	0	0	0	0	0	0	0	0	0	0	0	1	0	0	0	0	0	0	0	0	0
3	2024-02-11	Wet	February 2024	GobisaAd12	Gobisa	Ex-Captive	A	M	Feeding	sp	0	0	0	0	0	2	1	0	0	0	0	0	0	0	0	0	0	0	0	0	1	0	0	0	0	0	0	0	0	1
3	2024-02-14	Wet	February 2024	GobisaAd13	Gobisa	Ex-Captive	A	M	Feeding	sp	0	0	0	0	0	1	0	0	0	0	0	0	0	0	0	0	0	0	0	0	0	2	0	0	0	0	0	0	0	0
3	2024-02-19	Wet	February 2024	GobisaAd14	Gobisa	Ex-Captive	A	M	Feeding	cl	0	0	0	1	0	1	0	0	0	0	1	0	0	0	0	0	0	1	0	0	1	0	2	0	0	0	0	0	0	0
3	2024-02-26	Wet	February 2024	GobisaAd15	Gobisa	Ex-Captive	A	M	Feeding	sp	0	0	0	0	0	9	1	0	0	0	0	0	0	0	0	0	0	0	0	0	0	0	1	0	0	0	0	1	0	0
3	2023-02-27	Dry	February 2024	GobisaAd16	Gobisa	Ex-Captive	A	M	Feeding	sp	0	0	1	0	0	2	0	0	0	0	0	0	0	0	0	0	0	0	0	0	1	0	0	0	0	0	0	0	0	0
3	2021-10-30	Wet	October 2021	GobisaAd2	Gobisa	Ex-Captive	A	M	Feeding	sp	0	0	0	0	0	0	0	0	0	0	0	0	0	0	0	0	0	0	0	0	0	0	0	0	0	0	0	0	0	0
3	2022-09-15	Dry	September 2022	GobisaAd3	Gobisa	Ex-Captive	A	M	Feeding	cl	0	0	0	0	0	6	0	0	0	0	0	0	0	0	0	0	0	0	0	0	0	0	0	0	0	0	0	0	1	3
3	2022-10-02	Dry	September 2022	GobisaAd4	Gobisa	Ex-Captive	A	M	Feeding	cl	0	0	0	2	0	1	0	0	0	0	0	0	0	0	0	0	0	1	0	0	0	0	0	0	0	0	0	0	0	0
3	2023-07-16	Dry	July 2023	GobisaAd5	Gobisa	Ex-Captive	A	M	Feeding	sp	0	0	0	1	0	2	1	0	0	0	0	0	0	0	0	0	0	1	0	0	0	0	0	0	0	0	0	0	0	1
3	2023-07-06	Dry	July 2023	GobisaAd6	Gobisa	Ex-Captive	A	M	Feeding	cl	0	0	0	0	0	0	0	0	0	0	0	0	0	0	0	0	0	0	0	0	0	0	0	0	0	0	0	0	0	0
3	2023-06-21	Dry	July 2023	GobisaAd7	Gobisa	Ex-Captive	A	M	Feeding	cl	0	0	0	0	0	3	1	0	0	0	0	0	0	0	0	0	0	0	0	1	0	0	0	0	0	0	0	0	0	0
3	2023-06-16	Dry	July 2023	GobisaAd8	Gobisa	Ex-Captive	A	M	Feeding	sp	0	0	0	1	0	1	2	1	0	0	0	1	0	0	0	0	0	0	0	0	0	0	0	0	0	0	0	0	0	0
3	2024-01-31	Wet	February 2024	GobisaAd9	Gobisa	Ex-Captive	A	M	Standing	sp	0	0	0	2	2	35	5	0	0	0	0	0	0	0	0	0	0	0	0	0	3	4	1	0	2	0	0	0	0	0
1	2021-09-22	Wet	September 2021	MabitsiAd1	Mabitsi	Ex-Captive	A	M	Feeding	sp	0	0	0	0	0	2	0	0	0	0	0	0	0	0	0	0	0	0	0	0	0	0	2	0	0	0	0	0	0	0
1	2020-07-25	Wet	June-July 2020	MabitsiAd10	Mabitsi	Ex-Captive	A	M	Feeding	sp	0	0	0	1	0	2	0	0	0	0	0	0	0	0	0	0	0	0	0	0	0	0	0	0	0	0	0	0	0	0
1	2021-02-09	Dry	January-February 2021	MabitsiAd11	Mabitsi	Ex-Captive	A	M	Feeding	sc	0	0	0	0	0	3	0	0	0	0	0	2	0	0	0	0	0	0	0	0	5	0	5	0	0	0	0	0	0	0
1	2023-08-17	Wet	August-October 2023	MabitsiAd12	Mabitsi	Ex-Captive	A	M	Feeding	sc	0	0	0	0	0	0	0	0	0	0	0	0	0	1	0	0	0	0	0	0	0	0	0	0	0	0	0	0	0	0
1	2023-08-21	Wet	August-October 2023	MabitsiAd13	Mabitsi	Ex-Captive	A	M	Feeding	sp	0	0	0	0	0	1	0	0	0	0	0	0	0	0	0	0	0	0	0	0	0	0	0	0	0	0	0	0	0	0
1	2021-10-03	Wet	September 2021	MabitsiAd2	Mabitsi	Ex-Captive	A	M	Feeding	sc	0	0	0	0	0	0	0	0	0	0	0	0	0	0	0	0	0	0	0	0	0	0	0	0	0	0	0	0	0	0
1	2021-10-04	Wet	September 2021	MabitsiAd3	Mabitsi	Ex-Captive	A	M	Feeding	sc	0	0	0	0	0	4	0	0	0	0	0	0	0	0	0	0	0	0	0	0	0	0	3	0	0	0	0	0	0	0
1	2021-10-05	Wet	September 2021	MabitsiAd4	Mabitsi	Ex-Captive	A	M	Feeding	sc	0	0	0	0	0	6	0	0	0	0	0	1	0	1	0	0	0	0	0	1	0	0	2	0	0	0	0	0	0	0
1	2021-10-07	Wet	September 2021	MabitsiAd5	Mabitsi	Ex-Captive	A	M	Feeding	sp	0	0	0	0	0	2	0	0	0	0	0	1	0	1	0	0	0	0	0	0	5	0	1	0	0	0	0	0	0	0
1	2020-07-16	Wet	June-July 2020	MabitsiAd6	Mabitsi	Ex-Captive	A	M	Feeding	cl	0	0	0	0	0	0	0	0	0	0	0	1	0	0	0	0	0	0	0	0	0	2	0	0	0	0	0	0	0	0
1	2020-07-23	Wet	June-July 2020	MabitsiAd9	Mabitsi	Ex-Captive	A	M	Feeding	cl	0	0	0	0	0	3	0	0	0	0	0	1	0	0	0	0	0	0	0	1	3	0	0	0	0	0	0	0	2	0
2	2021-11-28	Wet	Novemenr 2021	ManaAd1	Mana	Ex-Captive	A	M	Feeding	sp	0	0	0	0	0	1	3	0	0	0	0	0	0	0	0	0	0	0	0	0	0	0	1	0	0	0	0	0	0	0
2	2021-11-30	Wet	Novemenr 2021	ManaAd2	Mana	Ex-Captive	A	M	Feeding	sc	0	0	0	0	0	1	1	0	0	0	0	0	0	0	0	0	0	0	0	0	0	0	0	0	0	0	0	0	0	0
2	2022-05-08	Dry	May 2022	ManaAd3	Mana	Ex-Captive	A	M	Feeding	sc	0	0	0	0	0	0	0	0	0	0	0	0	0	0	0	0	0	0	0	0	0	0	0	0	0	0	0	0	0	0
2	2022-05-21	Dry	May 2022	ManaAd4	Mana	Ex-Captive	A	M	Feeding	sc	0	0	0	0	0	1	0	0	0	0	0	0	0	0	0	0	0	0	0	0	0	0	0	0	0	0	0	0	0	0
2	2022-05-14	Dry	May 2022	ManaAd5	Mana	Ex-Captive	A	M	Feeding	sc	0	0	0	1	0	5	1	0	0	0	0	0	0	0	0	1	0	0	0	0	0	0	1	0	0	0	0	0	0	1
2	2023-02-23	Wet	February 2023	ManaAd6	Mana	Ex-Captive	A	M	Feeding	sc	1	0	0	0	0	0	2	0	0	1	0	1	0	0	0	0	1	0	0	0	0	0	0	0	0	0	0	0	0	0
2	2023-07-06	Dry	July 2023	ManaAd7	Mana	Ex-Captive	A	M	Feeding	sc	0	0	0	0	0	2	0	0	0	0	2	0	0	0	0	0	0	0	0	0	0	0	0	0	0	0	0	0	0	0
2	2021-11-20	Wet	Novemenr 2021	MichaelAd1	Micheal	Ex-Captive	A	M	Feeding	sp	0	0	0	0	0	4	0	1	0	0	0	2	0	0	0	0	0	0	0	0	0	0	0	0	0	0	0	0	0	1
2	2019-06-09	Dry	May-June 2019	MichaelAd2	Micheal	Ex-Captive	A	M	Feeding	cl	0	0	0	0	0	4	0	0	0	0	0	2	1	0	0	0	0	0	0	0	0	0	2	0	0	0	0	0	3	0
2	2021-01-23	Wet	January 2021	MichaelAd3	Micheal	Ex-Captive	A	M	Feeding	cl	0	0	0	4	0	0	0	0	0	0	0	6	0	0	0	1	0	0	0	0	0	0	0	0	0	0	0	0	0	0
2	2020-09-14	Dry	August-October 2020	MichaelAd4	Micheal	Ex-Captive	A	M	Feeding	cl	0	0	0	0	0	4	0	0	0	0	0	2	1	0	1	0	0	0	0	0	0	0	2	0	0	0	0	0	1	0
2	2021-01-22	Wet	January 2021	MichaelAd5	Micheal	Ex-Captive	A	M	Drinking +standing	cl	0	0	0	5	0	10	0	0	0	0	1	6	2	0	0	3	0	0	0	0	0	1	12	0	2	0	0	0	4	0
2	2021-01-23	Wet	January 2021	NgwediAd1	Ngwedi	Ex-Captive	S	F	Feeding	cl	0	0	0	0	0	2	1	1	0	0	0	0	0	0	0	0	0	1	0	0	5	3	2	1	0	0	0	0	0	0
2	2021-01-22	Wet	January 2021	NgwediAd2	Ngwedi	Ex-Captive	S	F	Feeding + drinking	cl	1	0	0	0	0	2	0	0	0	2	0	6	1	3	1	0	0	1	0	3	0	1	11	0	0	0	0	0	0	1
2	2023-07-07	Dry	July 2023	NgwediAd3	Ngwedi	Ex-Captive	S	F	Feeding	cl	0	0	0	0	0	1	1	0	0	0	0	0	0	0	0	0	0	0	0	0	1	0	5	0	0	0	0	0	0	0
2	2023-07-15	Dry	July 2023	NgwediAd4	Ngwedi	Ex-Captive	S	F	Feeding	cl	0	0	0	2	0	0	0	0	0	0	1	0	0	0	0	0	2	2	0	0	0	2	1	0	0	0	0	0	0	0
2	2023-07-23	Dry	July 2023	NgwediAd5	Ngwedi	Ex-Captive	S	F	Feeding	cl	0	0	0	1	0	4	0	0	0	0	0	0	1	0	0	0	0	0	0	0	2	0	2	0	0	0	0	0	0	1
2	2023-07-06	Dry	July 2023	NgwediAd6	Ngwedi	Ex-Captive	S	F	Drinking	cl	4	0	0	0	0	7	0	0	0	0	0	4	0	0	0	0	0	0	0	0	1	2	2	0	0	0	0	2	0	2
2	2023-07-12	Dry	July 2023	NgwediAd7	Ngwedi	Ex-Captive	S	F	Feeding	cl	0	0	0	0	0	3	1	0	0	0	0	0	0	0	0	0	0	0	0	0	4	0	0	0	0	0	0	0	0	0
4	2021-08-20	Dry	August 2021	SAFAd1	SAF12	Wild	S	F	Feeding	sp	0	0	0	0	0	10	0	0	0	0	0	0	0	0	0	0	0	0	0	0	0	0	1	0	0	0	0	0	0	0
4	2021-09-02	Dry	August 2021	SAFAd2	SAF13	Wild	S	F	Feeding	cl	0	0	0	0	0	1	0	0	0	0	0	0	0	0	0	0	0	0	0	0	0	0	0	0	0	0	0	0	0	0
4	2021-09-02	Dry	August 2021	SAFAd3	SAF14	Wild	S	F	Feeding	sp	0	0	0	0	1	5	1	0	0	0	1	0	1	0	0	0	1	2	0	0	5	17	7	0	0	0	0	0	0	0
4	2022-03-28	Wet	March-April 2022	SAFAd4	SAF15	Wild	S	F	Feeding	cl	0	0	0	0	0	0	1	0	0	0	0	1	0	0	0	0	2	0	0	0	0	0	0	0	0	0	0	0	0	0
4	2020-11-10	Wet	November 2020	SAFAd5	SAF16	Wild	S	F	Feeding	sp	1	0	0	3	0	7	1	1	0	0	0	4	1	0	0	0	3	0	1	1	1	1	4	0	0	0	0	0	0	2
4	2021-08-31	Dry	August 2021	SAFAd6	SAF17	Wild	S	F	Feeding	cl	0	0	0	1	0	4	1	0	0	0	0	1	5	0	1	0	0	2	1	0	0	6	3	0	0	0	0	0	0	2
4	2021-11-09	Wet	November 2020	SAFAd7	SAF18	Wild	S	F	Drinking	cl	2	0	2	1	0	6	0	0	0	1	2	2	0	0	0	0	1	0	0	1	0	3	4	0	0	0	0	0	0	0
4	2022-04-06	Wet	March-April 2022	SAFAd8	SAF19	Wild	S	F	Drinking	cl	1	0	0	0	0	12	0	0	0	0	0	2	0	0	0	0	0	0	0	0	1	0	2	0	0	0	0	0	0	0
2	2022-05-24	Dry	May 2022	SharuAd1	Sharu	Ex-Captive	A	M	Feeding	sc	0	0	0	0	0	0	2	0	0	0	0	0	0	0	0	0	0	0	0	0	0	0	0	0	0	0	0	0	0	0
2	2022-05-18	Dry	May 2022	SharuAd2	Sharu	Ex-Captive	A	M	Feeding	sc	0	0	0	0	0	2	0	0	0	0	0	0	0	0	0	0	0	1	0	1	1	0	2	0	0	0	0	0	1	1
2	2023-07-05	Dry	July 2023	SharuAd3	Sharu	Ex-Captive	A	M	Feeding	sc	0	0	0	0	0	1	4	0	0	0	0	0	0	0	0	0	0	0	0	0	0	0	1	0	0	0	0	0	0	0
2	2023-07-13	Dry	July 2023	SharuAd4	Sharu	Ex-Captive	A	M	Drinking +standing	sc	0	0	0	1	0	3	3	0	0	0	0	0	1	0	0	0	0	0	0	2	0	0	0	0	0	0	0	0	0	0
2	2023-07-20	Dry	July 2023	SharuAd5	Sharu	Ex-Captive	A	M	Feeding	sc	0	0	0	0	0	2	0	0	0	0	0	0	0	0	0	0	0	1	0	0	0	0	1	0	0	0	0	0	0	0
2	2019-06-13	Dry	May-June 2019	SharuAd6	Sharu	Ex-Captive	A	M	Feeding	sc	0	0	0	0	0	5	4	0	0	0	1	0	0	0	0	0	0	0	0	0	0	0	1	0	0	0	0	0	0	0
2	2019-06-18	Dry	May-June 2019	SharuAd7	Sharu	Ex-Captive	A	M	Feeding	sc	0	0	0	1	0	1	0	0	0	0	1	0	0	0	0	0	0	2	0	0	1	0	0	0	0	0	0	0	0	0
2	2019-06-05	Dry	May-June 2019	SharuAd8	Sharu	Ex-Captive	A	M	Drinking + standing	sc	0	0	0	0	0	10	0	0	0	0	2	1	1	2	0	0	0	0	0	0	0	0	3	0	0	0	0	0	2	0
1	2021-10-03	Wet	September 2021	ThembileAd1	Thembile	Ex-Captive	A	F	Feeding	cl	0	0	0	0	0	0	0	0	0	0	0	0	0	0	0	0	0	0	0	0	0	0	0	0	0	0	0	0	0	0
1	2023-08-23	Wet	August-October 2023	ThembileAd10	Thembile	Ex-Captive	A	F	Feeding	cl	0	0	0	0	0	1	0	0	0	0	0	0	0	0	0	0	0	0	0	0	0	0	0	0	0	0	0	0	0	0
1	2023-09-28	Wet	August-October 2023	ThembileAd11	Thembile	Ex-Captive	A	F	Feeding	sp	0	0	0	0	0	4	0	0	0	0	0	1	0	0	0	0	0	0	0	0	0	0	0	0	0	0	0	0	0	1
1	2023-09-29	Wet	August-October 2023	ThembileAd12	Thembile	Ex-Captive	A	F	Feeding	cl	0	0	0	1	0	2	0	0	0	0	0	0	0	0	0	0	1	0	0	0	1	0	1	0	0	0	0	0	0	0
1	2023-08-27	Wet	August-October 2023	ThembileAd14	Thembile	Ex-Captive	A	F	Feeding	cl	0	0	0	0	0	0	5	0	0	0	0	0	0	0	0	0	0	0	0	0	1	0	1	0	0	0	0	0	0	0
1	2023-07-27	Wet	August-October 2023	ThembileAd15	Thembile	Ex-Captive	A	F	Feeding	cl	0	0	0	0	0	6	0	0	0	0	0	0	0	0	0	0	1	0	0	0	1	0	2	0	0	0	0	0	0	0
1	2024-03-12	Dry	March 2024	ThembileAd16	Thembile	Ex-Captive	A	F	Feeding	cl	0	0	0	0	0	2	0	0	0	0	0	2	0	0	0	0	0	1	0	0	1	0	1	0	0	0	0	0	0	0
1	2021-10-07	Wet	September 2021	ThembileAd2	Thembile	Ex-Captive	A	F	Feeding	cl	0	0	0	0	0	1	0	0	0	0	0	0	0	0	0	0	1	0	0	0	0	0	0	0	0	0	0	0	0	0
1	2020-01-11	Dry	January 2020	ThembileAd3	Thembile	Ex-Captive	A	F	Feeding	cl	0	0	0	7	0	18	1	0	0	0	0	2	0	0	0	0	0	0	0	1	1	4	4	0	0	0	0	0	0	0
1	2020-07-16	Wet	June-July 2020	ThembileAd4	Thembile	Ex-Captive	A	F	Feeding+Physical interaction	cl	0	0	0	0	0	1	0	1	0	0	0	0	0	0	0	0	1	0	0	0	1	0	0	0	1	0	0	0	0	0
1	2020-07-21	Wet	June-July 2020	ThembileAd5	Thembile	Ex-Captive	A	F	Feeding	sp	0	0	0	0	0	6	1	0	0	0	0	1	0	0	0	0	0	0	0	0	2	1	0	0	0	0	0	0	0	1
1	2020-01-16	Dry	January 2020	ThembileAd6	Thembile	Ex-Captive	A	F	Feeding	sp	0	0	0	2	0	0	4	0	0	0	0	0	0	1	0	0	0	0	0	0	0	0	2	0	0	0	0	0	0	0
1	2021-02-09	Dry	January-February 2021	ThembileAd7	Thembile	Ex-Captive	A	F	Feeding	cl	1	0	0	0	0	4	0	0	0	0	0	1	0	0	0	0	0	0	0	0	0	0	0	0	0	0	0	0	0	0
1	2021-02-07	Dry	January-February 2021	ThembileAd8	Thembile	Ex-Captive	A	F	Feeding	cl	0	0	0	0	0	4	1	0	0	0	1	1	1	0	0	0	0	0	0	0	0	0	1	0	0	0	0	0	0	0
1	2021-01-12	Dry	January-February 2021	ThembileAd9	Thembile	Ex-Captive	A	F	Feeding	sp	0	0	0	0	0	9	1	0	0	0	0	0	0	0	0	0	0	0	0	0	3	0	1	0	0	0	0	0	0	0
1	2023-09-22	Wet	August-October 2023	ThemileAd13	Thembile	Ex-Captive	A	F	Feeding	cl	0	0	0	0	0	2	1	0	0	0	0	0	0	0	0	0	1	0	0	0	0	0	0	0	0	0	0	0	0	0
2	2023-07-12	Dry	July 2023	TidiAd1	Tidimalo	Ex-Captive	S	F	Feeding	cl	0	0	0	2	0	6	0	0	0	0	0	7	0	0	0	0	0	0	0	0	0	0	1	0	0	0	0	0	0	0
2	2023-07-22	Dry	July 2023	TidiAd2	Tidimalo	Ex-Captive	S	F	Feeding	cl	0	0	0	0	0	2	0	0	0	0	0	0	1	0	0	0	0	0	0	0	4	0	0	0	0	0	0	0	0	0
2	2023-07-23	Dry	July 2023	TidiAd3	Tidimalo	Ex-Captive	S	F	Feeding	cl	0	0	0	0	0	7	0	0	0	0	0	1	0	0	0	0	0	0	0	0	0	0	0	0	0	0	0	0	0	0
2	2023-07-06	Dry	July 2023	TidiAd4	Tidimalo	Ex-Captive	S	F	Drinking	cl	0	0	0	0	0	3	0	0	0	0	0	3	0	0	0	0	0	0	0	0	0	0	4	0	0	0	0	0	0	0

## Sheet: fGCM data
Reserve	Lab No.	Status	Season	Date	ID	Period	Years in Captivity	Years Free	Age class	Age	Sex	Time defacated	Time of day	fGCM concentration (µg/g DW)
4	1	Wild	Dry	2019-04-03	Wild AM	a) April 2019	a) 0 years	a) Free	AM	A	M	2015-04-17 09:20:00	Afternoon	0.104782
4	2	Wild	Dry	2019-04-02	Wild AM	a) April 2019	a) 0 years	a) Free	AM	A	M	2015-04-17 07:21:00	Afternoon	0.379235
4	6	Wild	Dry	2019-04-06	Wild SAF	a) April 2019	a) 0 years	a) Free	SAF	S	F	2015-04-05 14:20:00	Afternoon	0.220335
4	7	Wild	Dry	2019-04-06	Wild AF	a) April 2019	a) 0 years	a) Free	AF	A	F	2015-04-05 15:00:00	Afternoon	0.141317
4	9	Wild	Dry	2019-04-06	Wild AM	a) April 2019	a) 0 years	a) Free	AM	A	M	2015-04-05 13:00:00	Afternoon	0.0903818
4	10	Wild	Dry	2019-04-06	Wild AM	a) April 2019	a) 0 years	a) Free	AM	A	M	2015-04-05 14:08:00	Afternoon	0.2538
4	11	Wild	Dry	2019-04-06	Wild AF	a) April 2019	a) 0 years	a) Free	AF	A	F	2015-04-05 14:00:00	Afternoon	0.20502
4	15	Wild	Dry	2019-04-07	Wild SAF	a) April 2019	a) 0 years	a) Free	SAF	S	F	2015-04-06 13:09:00	Afternoon	0.207972
4	16	Wild	Dry	2019-04-07	Wild AM	a) April 2019	a) 0 years	a) Free	AM	A	M	14:00	Afternoon	0.49416
4	17	Wild	Dry	2019-04-11	Wild AM	a) April 2019	a) 0 years	a) Free	AM	A	M	2015-04-10 08:39:00	Afternoon	0.0472067
4	18	Wild	Dry	2019-04-11	Wild SAF	a) April 2019	a) 0 years	a) Free	SAF	S	F	2015-04-17 11:00:00	Morning	0.158455
4	19	Wild	Dry	2019-04-11	Wild SAF	a) April 2019	a) 0 years	a) Free	SAF	S	F	2015-04-17 11:05:00	Afternoon	0.119021
4	21	Wild	Dry	2019-04-13	Wild AF	a) April 2019	a) 0 years	a) Free	AF	A	F	2015-04-12 12:15:00	Afternoon	0.533727
4	26	Wild	Dry	2019-04-16	Wild AM	a) April 2019	a) 0 years	a) Free	AM	A	M	2015-04-15 15:54:00	Afternoon	0.250294
4	27	Wild	Dry	2019-04-03	Wild AM	a) April 2019	a) 0 years	a) Free	AM	A	M	2015-04-17 10:45:00	Morning	0.102275
4	28	Wild	Wet	2019-11-18	Wild AF	b)Nov-Dec 2019	a) 0 years	a) Free	AF	A	F	10:31:00	Morning	0.23604
4	30	Wild	Wet	2019-11-18	Wild AF	b)Nov-Dec 2019	a) 0 years	a) Free	AF	A	F	13:25:00	Afternoon	0.22817
4	31	Wild	Wet	2019-11-18	Wild AF	b)Nov-Dec 2019	a) 0 years	a) Free	AF	A	F	13:28:00	Afternoon	0.562291
4	33	Wild	Wet	2019-11-19	Wild AF	b)Nov-Dec 2019	a) 0 years	a) Free	AF	A	F	15:45:00	Afternoon	0.328906
4	35	Wild	Wet	2019-11-21	Wild AM	b)Nov-Dec 2019	a) 0 years	a) Free	AM	A	M	11:03:00	Morning	0.24156
4	36	Wild	Wet	2019-11-21	Wild AM	b)Nov-Dec 2019	a) 0 years	a) Free	AM	A	M	10:59:00	Morning	0.159432
4	38	Wild	Wet	2019-11-21	Wild AF	b)Nov-Dec 2019	a) 0 years	a) Free	AF	A	F	13:54:00	Afternoon	0.141798
4	41	Wild	Wet	2019-11-22	Wild AM	b)Nov-Dec 2019	a) 0 years	a) Free	AM	A	M	10:13:00	Morning	0.256909
4	42	Wild	Wet	2019-11-25	Wild AM	b)Nov-Dec 2019	a) 0 years	a) Free	AM	A	M	14:00:00	Afternoon	0.625659
4	43	Wild	Wet	2019-11-25	Wild AM	b)Nov-Dec 2019	a) 0 years	a) Free	AM	A	M	15:42:00	Afternoon	0.172944
4	46	Wild	Wet	2019-11-26	Wild AF	b)Nov-Dec 2019	a) 0 years	a) Free	AF	A	F	11:28:00	Morning	0.185782
4	47	Wild	Wet	2019-11-26	Wild AF	b)Nov-Dec 2019	a) 0 years	a) Free	AF	A	F	12:04:00	Afternoon	0.204545
4	48	Wild	Wet	2019-11-26	Wild SAF	b)Nov-Dec 2019	a) 0 years	a) Free	SAF	S	F	12:30:00	Afternoon	0.168349
4	49	Wild	Wet	2019-11-29	Wild AF	b)Nov-Dec 2019	a) 0 years	a) Free	AF	A	F	14:03:00	Afternoon	0.201899
4	50	Wild	Wet	2019-12-02	Wild AM	b)Nov-Dec 2019	a) 0 years	a) Free	AM	A	M	14:50:00	Afternoon	0.3267
4	51	Wild	Wet	2019-12-04	Wild AM	b)Nov-Dec 2019	a) 0 years	a) Free	AM	A	M	10:48:00	Morning	0.361154
4	53	Wild	Wet	2019-12-04	Wild SAF	b)Nov-Dec 2019	a) 0 years	a) Free	SAF	S	F	14:04:00	Afternoon	0.227264
4	54	Wild	Wet	2019-12-04	Wild AF	b)Nov-Dec 2019	a) 0 years	a) Free	AF	A	F	14:18:00	Afternoon	0.287237
2	85	Rewilded	Dry	2019-06-04	Mana	a) May-Jun 2019	d) 24-27 years	c) 4-9 years	AM	A	M	13:50:00	Afternoon	0.0811663
2	86	Rewilded	Dry	2019-06-05	Mana	a) May-Jun 2019	d) 24-27 years	c) 4-9 years	AM	A	M	11:00:00	Morning	0.0796893
2	87	Rewilded	Dry	2019-06-05	Sharu	a) May-Jun 2019	d) 24-27 years	c) 4-9 years	AM	A	M	18:10:00	Afternoon	0.158077
2	88	Rewilded	Dry	2019-06-06	Michael	a) May-Jun 2019	d) 24-27 years	c) 4-9 years	AM	A	M	08:30:00	Morning	0.25244
2	89	Rewilded	Dry	2019-06-08	Sharu	a) May-Jun 2019	d) 24-27 years	c) 4-9 years	AM	A	M	05:30:00	Morning	0.104718
2	90	Rewilded	Dry	2019-06-08	Michael	a) May-Jun 2019	d) 24-27 years	c) 4-9 years	AM	A	M	05:00:00	Morning	0.291437
2	91	Rewilded	Dry	2019-06-08	Mana	a) May-Jun 2019	d) 24-27 years	c) 4-9 years	AM	A	M	05:00:00	Morning	0.148091
2	92	Rewilded	Dry	2019-06-08	Michael	a) May-Jun 2019	d) 24-27 years	c) 4-9 years	AM	A	M	15:52:00	Afternoon	0.240175
2	93	Rewilded	Dry	2019-06-08	Sharu	a) May-Jun 2019	d) 24-27 years	c) 4-9 years	AM	A	M	05:00:00	Morning	0.0562718
2	94	Rewilded	Dry	2019-06-09	Mana	a) May-Jun 2019	d) 24-27 years	c) 4-9 years	AM	A	M	15:00:00	Afternoon	0.0781409
2	95	Rewilded	Dry	2019-06-09	Tidimalo	a) May-Jun 2019	b) 3-6 years	c) 4-9 years	SAF	S	F	17:23:00	Afternoon	0.365668
2	96	Rewilded	Dry	2019-06-09	Michael	a) May-Jun 2019	d) 24-27 years	c) 4-9 years	AM	A	M	17:05:00	Afternoon	0.428851
2	97	Rewilded	Dry	2019-06-09	Chikwenya	a) May-Jun 2019	d) 24-27 years	c) 4-9 years	AF	A	F	17:50:00	Afternoon	0.661705
2	98	Rewilded	Dry	2019-06-09	Mana	a) May-Jun 2019	d) 24-27 years	c) 4-9 years	AM	A	M	17:45:00	Afternoon	0.089774
2	99	Rewilded	Dry	2019-06-10	Mana	a) May-Jun 2019	d) 24-27 years	c) 4-9 years	AM	A	M	14:35:00	Afternoon	0.0866603
2	100	Rewilded	Dry	2019-06-11	Mana	a) May-Jun 2019	d) 24-27 years	c) 4-9 years	AM	A	M	17:00:00	Afternoon	0.127471
2	101	Rewilded	Dry	2019-06-13	Sharu	a) May-Jun 2019	d) 24-27 years	c) 4-9 years	AM	A	M	17:49:00	Afternoon	0.0828383
2	102	Rewilded	Dry	2019-06-14	Mana	a) May-Jun 2019	d) 24-27 years	c) 4-9 years	AM	A	M	16:30:00	Afternoon	0.0667232
2	103	Rewilded	Dry	2019-06-16	Michael	a) May-Jun 2019	d) 24-27 years	c) 4-9 years	AM	A	M	09:32:00	Morning	0.376758
2	104	Rewilded	Dry	2019-06-17	Michael	a) May-Jun 2019	d) 24-27 years	c) 4-9 years	AM	A	M	09:19:00	Morning	0.54573
2	105	Rewilded	Dry	2019-06-17	Mana	a) May-Jun 2019	d) 24-27 years	c) 4-9 years	AM	A	M	14:40:00	Afternoon	0.0771585
2	106	Rewilded	Dry	2019-06-18	Mana	a) May-Jun 2019	d) 24-27 years	c) 4-9 years	AM	A	M	13:13:00	Afternoon	0.0730485
2	107	Rewilded	Dry	2019-06-18	Sharu	a) May-Jun 2019	d) 24-27 years	c) 4-9 years	AM	A	M	17:33:00	Afternoon	0.0625434
2	108	Rewilded	Dry	2019-05-23	Mana	a) May-Jun 2019	d) 24-27 years	c) 4-9 years	AM	A	M	15:20:00	Afternoon	0.118527
2	109	Rewilded	Dry	2019-05-22	Mana	a) May-Jun 2019	d) 24-27 years	c) 4-9 years	AM	A	M	13:40:00	Afternoon	0.221257
2	110	Rewilded	Dry	2019-05-24	Mana	a) May-Jun 2019	d) 24-27 years	c) 4-9 years	AM	A	M	11:30:00	Morning	0.125852
2	111	Rewilded	Dry	2019-05-17	Mana	a) May-Jun 2019	d) 24-27 years	c) 4-9 years	AM	A	M	09:10:00	Morning	0.0994559
2	114	Rewilded	Dry	2020-08-11	Mana	b) Aug-Oct 2020	d) 24-27 years	c) 4-9 years	AM	A	M	16:57:00	Afternoon	0.0521455
2	115	Rewilded	Dry	2020-08-11	Chikwenya	b) Aug-Oct 2020	d) 24-27 years	c) 4-9 years	AF	A	F	16:44:00	Afternoon	0.261
2	116	Rewilded	Dry	2020-08-11	Ngwedi	b) Aug-Oct 2020	b) 3-6 years	c) 4-9 years	SAF	S	F	15:56:00	Afternoon	0.377454
2	117	Rewilded	Dry	2020-08-11	Michael	b) Aug-Oct 2020	d) 24-27 years	c) 4-9 years	AM	A	M	16:04:00	Afternoon	0.416067
2	118	Rewilded	Dry	2020-08-11	Michael	b) Aug-Oct 2020	d) 24-27 years	c) 4-9 years	AM	A	M	16:24:00	Afternoon	0.387012
2	119	Rewilded	Dry	2020-08-11	Tidimalo	b) Aug-Oct 2020	b) 3-6 years	c) 4-9 years	SAF	S	F	16:40:00	Afternoon	0.276982
2	121	Rewilded	Dry	2020-08-17	Mana	b) Aug-Oct 2020	d) 24-27 years	c) 4-9 years	AM	A	M	11:15:00	Morning	0.0888068
2	122	Rewilded	Dry	2020-08-17	Tidimalo	b) Aug-Oct 2020	b) 3-6 years	c) 4-9 years	SAF	S	F	15:00:00	Afternoon	0.402346
2	123	Rewilded	Dry	2020-08-17	Michael	b) Aug-Oct 2020	d) 24-27 years	c) 4-9 years	AM	A	M	15:54:00	Afternoon	0.483436
2	124	Rewilded	Dry	2020-08-23	Mana	b) Aug-Oct 2020	d) 24-27 years	c) 4-9 years	AM	A	M	09:40:00	Morning	0.500782
2	125	Rewilded	Dry	2020-08-24	Tidimalo	b) Aug-Oct 2020	b) 3-6 years	c) 4-9 years	SAF	S	F	07:30:00	Morning	0.372224
2	126	Rewilded	Dry	2020-09-02	Michael	b) Aug-Oct 2020	d) 24-27 years	c) 4-9 years	AM	A	M	09:40:00	Morning	0.399491
2	128	Rewilded	Dry	2020-09-02	Tidimalo	b) Aug-Oct 2020	b) 3-6 years	c) 4-9 years	SAF	S	F	16:48:00	Afternoon	0.257271
2	131	Rewilded	Dry	2020-09-03	Michael	b) Aug-Oct 2020	d) 24-27 years	c) 4-9 years	AM	A	M	17:38:00	Afternoon	0.315112
2	133	Rewilded	Dry	2020-09-07	Michael	b) Aug-Oct 2020	d) 24-27 years	c) 4-9 years	AM	A	M	16:11:00	Afternoon	0.632122
2	134	Rewilded	Dry	2020-09-07	Tidimalo	b) Aug-Oct 2020	b) 3-6 years	c) 4-9 years	SAF	S	F	16:13:00	Afternoon	0.259629
2	135	Rewilded	Dry	2020-09-07	Ngwedi	b) Aug-Oct 2020	b) 3-6 years	c) 4-9 years	SAF	S	F	15:50:00	Afternoon	0.323584
2	136	Rewilded	Dry	2020-09-07	Chikwenya	b) Aug-Oct 2020	d) 24-27 years	c) 4-9 years	AF	A	F	16:51:00	Afternoon	0.481234
2	137	Rewilded	Dry	2020-09-08	Michael	b) Aug-Oct 2020	d) 24-27 years	c) 4-9 years	AM	A	M	17:00:00	Afternoon	0.330788
2	138	Rewilded	Dry	2020-09-09	Tidimalo	b) Aug-Oct 2020	b) 3-6 years	c) 4-9 years	SAF	S	F	18:20:00	Afternoon	0.207709
2	139	Rewilded	Dry	2020-09-10	Mana	b) Aug-Oct 2020	d) 24-27 years	c) 4-9 years	AM	A	M	17:38:00	Afternoon	0.0654971
2	140	Rewilded	Dry	2020-09-14	Michael	b) Aug-Oct 2020	d) 24-27 years	c) 4-9 years	AM	A	M	17:29:00	Afternoon	0.465927
2	141	Rewilded	Dry	2020-09-14	Tidimalo	b) Aug-Oct 2020	b) 3-6 years	c) 4-9 years	SAF	S	F	17:54:00	Afternoon	0.179212
2	142	Rewilded	Dry	2020-09-14	Chikwenya	b) Aug-Oct 2020	d) 24-27 years	c) 4-9 years	AF	A	F	18:07:00	Afternoon	0.4908
2	143	Rewilded	Dry	2020-09-20	Mana	b) Aug-Oct 2020	d) 24-27 years	c) 4-9 years	AM	A	M	17:52:00	Afternoon	0.0824444
2	144	Rewilded	Dry	2020-09-23	Mana	b) Aug-Oct 2020	d) 24-27 years	c) 4-9 years	AM	A	M	17:20:00	Afternoon	0.0823889
2	145	Rewilded	Dry	2020-09-26	Tidimalo	b) Aug-Oct 2020	b) 3-6 years	c) 4-9 years	SAF	S	F	15:42:00	Afternoon	0.388091
2	146	Rewilded	Dry	2020-09-26	Michael	b) Aug-Oct 2020	d) 24-27 years	c) 4-9 years	AM	A	M	16:22:00	Afternoon	0.42142
2	152	Rewilded	Dry	2020-09-15	Chikwenya	b) Aug-Oct 2020	d) 24-27 years	c) 4-9 years	AF	A	F	18:30:00	Afternoon	0.447692
3	170	Rewilded	Wet	2021-10-27	Gobisa	c)Oct 2021	d) 24-27 years	b) 9-14 years	AM	A	M	17:25:00	Afternoon	0.390116
3	171	Rewilded	Wet	2021-10-31	Gobisa	c)Oct 2021	d) 24-27 years	b) 9-14 years	AM	A	M	07:36:00	Morning	0.302871
3	172	Rewilded	Dry	2022-09-17	Gobisa	d)Sept 2022	d) 24-27 years	b) 9-14 years	AM	A	M	12:13:00	Afternoon	0.382724
3	173	Rewilded	Dry	2022-09-22	Gobisa	d)Sept 2022	d) 24-27 years	b) 9-14 years	AM	A	M	15:14:00	Afternoon	0.689602
3	174	Rewilded	Dry	2023-07-02	Gobisa	e)July 2023	d) 24-27 years	b) 9-14 years	AM	A	M	09:18:00	Morning	0.359941
3	175	Rewilded	Dry	2023-07-03	Gobisa	e)July 2023	d) 24-27 years	b) 9-14 years	AM	A	M	15:35:00	Afternoon	0.321724
3	176	Rewilded	Dry	2023-07-16	Gobisa	e)July 2023	d) 24-27 years	b) 9-14 years	AM	A	M	08:11:00	Morning	0.435533
3	177	Rewilded	Wet	2024-02-13	Gobisa	f)Feb 2024	d) 24-27 years	b) 9-14 years	AM	A	M	11:33:00	Morning	0.320301
3	178	Rewilded	Wet	2024-02-14	Gobisa	f)Feb 2024	d) 24-27 years	b) 9-14 years	AM	A	M	15:19:00	Afternoon	0.409328
3	179	Rewilded	Wet	2024-02-25	Gobisa	f)Feb 2024	d) 24-27 years	b) 9-14 years	AM	A	M	06:57:00	Morning	0.417093
1	239	Rewilded	Dry	2020-01-07	Bonnie	a)Jan 2020	c) 15-17 years	b) 9-14 years	AF	A	F	07:34:00	Morning	0.374761
1	250	Rewilded	Dry	2020-01-12	Mabitsi	a)Jan 2020	c) 15-17 years	b) 9-14 years	AM	A	M	10:28:00	Morning	0.588012
1	251	Rewilded	Dry	2020-01-12	Bonnie	a)Jan 2020	c) 15-17 years	b) 9-14 years	AF	A	F	10:30:00	Morning	0.367089
1	252	Rewilded	Dry	2020-01-12	Mabitsi	a)Jan 2020	c) 15-17 years	b) 9-14 years	AM	A	M	13:00:00	Afternoon	0.437898
1	256	Rewilded	Dry	2020-01-13	Mabitsi	a)Jan 2020	c) 15-17 years	b) 9-14 years	AM	A	M	10:10:00	Morning	0.371387
1	260	Rewilded	Dry	2020-01-17	Bonnie	a)Jan 2020	c) 15-17 years	b) 9-14 years	AF	A	F	15:34:00	Afternoon	0.49947
1	261	Rewilded	Dry	2020-01-17	Mabitsi	a)Jan 2020	c) 15-17 years	b) 9-14 years	AM	A	M	15:36:00	Afternoon	0.361654
1	262	Rewilded	Dry	2020-01-17	Bully	a)Jan 2020	c) 15-17 years	b) 9-14 years	AM	A	M	15:44:00	Afternoon	0.246163
1	269	Rewilded	Wet	2020-07-19	Bully	b) Jun-Jul 2020	c) 15-17 years	b) 9-14 years	AM	A	M	12:07:00	Afternoon	0.693012
1	271	Rewilded	Wet	2020-07-19	Mabitsi	b) Jun-Jul 2020	c) 15-17 years	b) 9-14 years	AM	A	M	11:55:00	Morning	0.46608
1	272	Rewilded	Wet	2020-07-19	Bully	b) Jun-Jul 2020	c) 15-17 years	b) 9-14 years	AM	A	M	10:16:00	Morning	0.552398
1	273	Rewilded	Wet	2020-07-21	Mabitsi	b) Jun-Jul 2020	c) 15-17 years	b) 9-14 years	AM	A	M	16:56:00	Afternoon	0.338837
1	274	Rewilded	Wet	2020-07-22	Bonnie	b) Jun-Jul 2020	c) 15-17 years	b) 9-14 years	AF	A	F	10:03:00	Morning	0.438492
1	275	Rewilded	Wet	2020-07-22	Thembile	b) Jun-Jul 2020	c) 15-17 years	b) 9-14 years	AF	A	F	10:45:00	Morning	0.324347
1	276	Rewilded	Wet	2020-07-22	Mabitsi	b) Jun-Jul 2020	c) 15-17 years	b) 9-14 years	AM	A	M	10:49:00	Morning	0.287919
1	280	Rewilded	Wet	2020-07-25	Bully	b) Jun-Jul 2020	c) 15-17 years	b) 9-14 years	AM	A	M	11:59:00	Morning	0.3654
2	305	Rewilded	Wet	2021-11-13	Sharu	d) Nov 2021	d) 24-27 years	c) 4-9 years	AM	A	M	13:41:00	Afternoon	0.268652
2	306	Rewilded	Wet	2021-11-26	Sharu	d) Nov 2021	d) 24-27 years	c) 4-9 years	AM	A	M	16:30:00	Afternoon	0.36702
2	307	Rewilded	Wet	2023-02-14	Sharu	f) Feb 2023	d) 24-27 years	c) 4-9 years	AM	A	M	13:23:00	Afternoon	0.218596
2	308	Rewilded	Wet	2023-02-17	Mana	f) Feb 2023	d) 24-27 years	c) 4-9 years	AM	A	M	17:30:00	Afternoon	0.08874
2	309	Rewilded	Wet	2023-02-19	Michael	f) Feb 2023	d) 24-27 years	c) 4-9 years	AM	A	M	14:40:00	Afternoon	0.487303
2	310	Rewilded	Wet	2023-02-27	Michael	f) Feb 2023	d) 24-27 years	c) 4-9 years	AM	A	M	17:27:00	Afternoon	0.689036
2	311	Rewilded	Dry	2022-05-05	Mana	e) May 2022	d) 24-27 years	c) 4-9 years	AM	A	M	10:47:00	Morning	0.512505
2	312	Rewilded	Dry	2022-05-07	Michael	e) May 2022	d) 24-27 years	c) 4-9 years	AM	A	M	11:10:00	Morning	0.606383
2	313	Rewilded	Dry	2022-05-07	Sharu	e) May 2022	d) 24-27 years	c) 4-9 years	AM	A	M	12:38:00	Afternoon	0.335852
2	314	Rewilded	Dry	2022-05-11	Michael	e) May 2022	d) 24-27 years	c) 4-9 years	AM	A	M	16:53:00	Afternoon	0.682016
2	315	Rewilded	Dry	2022-05-12	Sharu	e) May 2022	d) 24-27 years	c) 4-9 years	AM	A	M	16:10:00	Afternoon	0.276397
2	316	Rewilded	Dry	2022-05-17	Sharu	e) May 2022	d) 24-27 years	c) 4-9 years	AM	A	M	16:49:00	Afternoon	0.124839
2	317	Rewilded	Dry	2022-05-17	Michael	e) May 2022	d) 24-27 years	c) 4-9 years	AM	A	M	17:06:00	Afternoon	0.571641
2	318	Rewilded	Dry	2022-05-21	Mana	e) May 2022	d) 24-27 years	c) 4-9 years	AM	A	M	09:00:00	Morning	0.285896
2	319	Rewilded	Dry	2023-07-05	Sharu	g) Jul 2023	d) 24-27 years	c) 4-9 years	AM	A	M	12:50:00	Afternoon	0.0825421
2	320	Rewilded	Dry	2023-07-20	Sharu	g) Jul 2023	d) 24-27 years	c) 4-9 years	AM	A	M	12:45:00	Afternoon	0.110918
2	321	Rewilded	Dry	2024-04-20	Mana	h) Apr-May 2024	d) 24-27 years	c) 4-9 years	AM	A	M	12:29:00	Afternoon	0.255902
2	322	Rewilded	Dry	2024-04-23	Mana	h) Apr-May 2024	d) 24-27 years	c) 4-9 years	AM	A	M	09:14:00	Morning	0.231697
2	323	Rewilded	Dry	2024-04-27	Mana	h) Apr-May 2024	d) 24-27 years	c) 4-9 years	AM	A	M	12:38:00	Afternoon	0.344753
2	324	Rewilded	Dry	2024-05-02	Mana	h) Apr-May 2024	d) 24-27 years	c) 4-9 years	AM	A	M	13:54:00	Afternoon	0.252967
2	325	Rewilded	Dry	2024-05-05	Sharu	h) Apr-May 2024	d) 24-27 years	c) 4-9 years	AM	A	M	11:00:00	Morning	0.158151
2	326	Rewilded	Dry	2024-05-08	Sharu	h) Apr-May 2024	d) 24-27 years	c) 4-9 years	AM	A	M	09:34:00	Morning	0.1
4	404	Wild	Dry	2021-08-20	Wild SAF	c)Aug 2021	a) 0 years	a) Free	SAF	S	F	10:15:00	Morning	0.212495
4	405	Wild	Dry	2021-08-20	Wild SAF	c)Aug 2021	a) 0 years	a) Free	SAF	S	F	12:32:00	Afternoon	0.238016
4	406	Wild	Wet	2022-03-09	Wild SAF	d)Mar- Apr 2022	a) 0 years	a) Free	SAF	S	F	15:00:00	Afternoon	0.391121
4	407	Wild	Wet	2022-03-21	Wild SAF	d)Mar- Apr 2022	a) 0 years	a) Free	SAF	S	F	10:22:00	Morning	0.236236
4	408	Wild	Wet	2022-04-01	Wild SAF	d)Mar- Apr 2022	a) 0 years	a) Free	SAF	S	F	15:47:00	Afternoon	0.106538
1	409	Rewilded	Wet	2021-09-27	Bully	c)Sept-Oct 2021	c) 15-17 years	b) 9-14 years	AM	A	M	10:53:00	Morning	0.487528
1	410	Rewilded	Wet	2021-09-27	Bonnie	c)Sept-Oct 2021	c) 15-17 years	b) 9-14 years	AF	A	F	11:13:00	Morning	0.376154
1	411	Rewilded	Wet	2021-09-28	Mabitsi	c)Sept-Oct 2021	c) 15-17 years	b) 9-14 years	AM	A	M	13:43:00	Afternoon	0.267045
1	412	Rewilded	Wet	2021-10-04	Thembile	c)Sept-Oct 2021	c) 15-17 years	b) 9-14 years	AF	A	F	16:49:00	Afternoon	0.382444
1	413	Rewilded	Wet	2021-10-04	Bonnie	c)Sept-Oct 2021	c) 15-17 years	b) 9-14 years	AF	A	F	17:39:00	Afternoon	0.505019
1	414	Rewilded	Wet	2021-10-05	Bully	c)Sept-Oct 2021	c) 15-17 years	b) 9-14 years	AM	A	M	16:38:00	Afternoon	0.435248
1	415	Rewilded	Wet	2023-08-23	Mabitsi	d)Aug-Oct 2023	c) 15-17 years	b) 9-14 years	AM	A	M	15:52:00	Afternoon	0.120297
1	416	Rewilded	Wet	2023-09-21	Mabitsi	d)Aug-Oct 2023	c) 15-17 years	b) 9-14 years	AM	A	M	17:42:00	Afternoon	0.429708
1	417	Rewilded	Wet	2023-09-21	Bonnie	d)Aug-Oct 2023	c) 15-17 years	b) 9-14 years	AF	A	F	18:10:00	Afternoon	0.396288
1	418	Rewilded	Wet	2023-09-23	Mabitsi	d)Aug-Oct 2023	c) 15-17 years	b) 9-14 years	AM	A	M	15:51:00	Afternoon	0.40299
1	419	Rewilded	Wet	2023-09-23	Bonnie	d)Aug-Oct 2023	c) 15-17 years	b) 9-14 years	AF	A	F	16:55:00	Afternoon	0.372747
1	420	Rewilded	Wet	2023-09-23	Thembile	d)Aug-Oct 2023	c) 15-17 years	b) 9-14 years	AF	A	F	16:56:00	Afternoon	0.347807
1	421	Rewilded	Wet	2023-09-28	Bonnie	d)Aug-Oct 2023	c) 15-17 years	b) 9-14 years	AF	A	F	07:58:00	Morning	0.464098
1	423	Rewilded	Wet	2023-10-11	Bully	d)Aug-Oct 2023	c) 15-17 years	b) 9-14 years	AM	A	M	17:45:00	Afternoon	0.578135
1	424	Rewilded	Wet	2023-10-18	Bully	d)Aug-Oct 2023	c) 15-17 years	b) 9-14 years	AM	A	M	09:51:00	Morning	0.640172
1	425	Rewilded	Wet	2023-10-19	Mabitsi	d)Aug-Oct 2023	c) 15-17 years	b) 9-14 years	AM	A	M	09:35:00	Morning	0.567624
1	426	Rewilded	Wet	2023-10-19	Bully	d)Aug-Oct 2023	c) 15-17 years	b) 9-14 years	AM	A	M	17:19:00	Afternoon	0.513851
1	427	Rewilded	Wet	2023-10-26	Bully	d)Aug-Oct 2023	c) 15-17 years	b) 9-14 years	AM	A	M	17:16:00	Afternoon	0.776484
1	428	Rewilded	Wet	2023-10-27	Bully	d)Aug-Oct 2023	c) 15-17 years	b) 9-14 years	AM	A	M	08:45:00	Morning	0.777861
1	429	Rewilded	Dry	2024-03-12	Mabitsi	e)Mar-May 2024	c) 15-17 years	b) 9-14 years	AM	A	M	17:19:00	Afternoon	0.431105
1	430	Rewilded	Dry	2024-03-12	Bonnie	e)Mar-May 2024	c) 15-17 years	b) 9-14 years	AF	A	F	17:24:00	Afternoon	0.388048
1	431	Rewilded	Dry	2024-03-22	Bonnie	e)Mar-May 2024	c) 15-17 years	b) 9-14 years	AF	A	F	08:57:00	Morning	0.298464
1	432	Rewilded	Dry	2024-03-22	Mabitsi	e)Mar-May 2024	c) 15-17 years	b) 9-14 years	AM	A	M	09:02:00	Morning	0.269726
1	433	Rewilded	Dry	2024-04-04	Mabitsi	e)Mar-May 2024	c) 15-17 years	b) 9-14 years	AM	A	M	16:33:00	Afternoon	0.280019
1	434	Rewilded	Dry	2024-04-17	Mabitsi	e)Mar-May 2024	c) 15-17 years	b) 9-14 years	AM	A	M	16:17:00	Afternoon	0.361336
1	435	Rewilded	Dry	2024-05-27	Bully	e)Mar-May 2024	c) 15-17 years	b) 9-14 years	AM	A	M	10:25:00	Morning	0.265086
1	436	Rewilded	Dry	2024-05-28	Bully	e)Mar-May 2024	c) 15-17 years	b) 9-14 years	AM	A	M	15:04:00	Afternoon	0.393649
1	437	Rewilded	Wet	2024-06-24	Mabitsi	f)Jun-Jul 2024	c) 15-17 years	b) 9-14 years	AM	A	M	11:17:00	Morning	0.527094
1	438	Rewilded	Wet	2024-06-28	Thembile	f)Jun-Jul 2024	c) 15-17 years	b) 9-14 years	AF	A	F	11:49:00	Morning	0.431516
1	439	Rewilded	Wet	2024-06-29	Mabitsi	f)Jun-Jul 2024	c) 15-17 years	b) 9-14 years	AM	A	M	15:46:00	Afternoon	0.527419
1	440	Rewilded	Wet	2024-06-30	Bonnie	f)Jun-Jul 2024	c) 15-17 years	b) 9-14 years	AF	A	F	10:47:00	Morning	0.445553
1	441	Rewilded	Wet	2024-07-01	Mabitsi	f)Jun-Jul 2024	c) 15-17 years	b) 9-14 years	AM	A	M	09:11:00	Morning	0.557714
1	442	Rewilded	Wet	2021-11-11	Ngwedi	d) Nov 2021	b) 3-6 years	c) 4-9 years	SAF	S	F	09:38:00	Morning	0.399852
2	443	Rewilded	Wet	2021-11-11	Tidimalo	d) Nov 2021	b) 3-6 years	c) 4-9 years	SAF	S	F	15:17:00	Afternoon	0.349314
2	444	Rewilded	Wet	2021-11-20	Chikwenya	d) Nov 2021	d) 24-27 years	c) 4-9 years	AF	A	F	13:09:00	Afternoon	0.35771
2	446	Rewilded	Wet	2021-11-24	Tidimalo	d) Nov 2021	b) 3-6 years	c) 4-9 years	SAF	S	F	09:15:00	Morning	0.317524
2	447	Rewilded	Wet	2021-11-28	Chikwenya	d) Nov 2021	d) 24-27 years	c) 4-9 years	AF	A	F	18:31:00	Afternoon	0.419886
2	448	Rewilded	Wet	2021-11-30	Sharu	d) Nov 2021	d) 24-27 years	c) 4-9 years	AM	A	M	18:21:00	Afternoon	0.223294
2	449	Rewilded	Wet	2023-02-21	Mana	f) Feb 2023	d) 24-27 years	c) 4-9 years	AM	A	M	13:20:00	Afternoon	0.134804
2	450	Rewilded	Wet	2023-02-21	Ngwedi	f) Feb 2023	b) 3-6 years	c) 4-9 years	SAF	S	F	17:39:00	Afternoon	0.254971
2	451	Rewilded	Wet	2023-02-27	Mana	f) Feb 2023	d) 24-27 years	c) 4-9 years	AM	A	M	18:15:00	Afternoon	0.0821989
2	452	Rewilded	Dry	2022-05-05	Chikwenya	e) May 2022	d) 24-27 years	c) 4-9 years	AF	A	F	09:29:00	Morning	0.429535
2	453	Rewilded	Dry	2022-05-07	Chikwenya	e) May 2022	d) 24-27 years	c) 4-9 years	AF	A	F	12:53:00	Afternoon	0.243078
2	454	Rewilded	Dry	2022-05-07	Ngwedi	e) May 2022	b) 3-6 years	c) 4-9 years	SAF	S	F	12:57:00	Afternoon	0.420823
2	455	Rewilded	Dry	2022-05-11	Mana	e) May 2022	d) 24-27 years	c) 4-9 years	AM	A	M	11:15:00	Morning	0.677416
2	456	Rewilded	Dry	2022-05-11	Tidimalo	e) May 2022	b) 3-6 years	c) 4-9 years	SAF	S	F	16:04:00	Afternoon	0.341186
2	457	Rewilded	Dry	2022-05-11	Chikwenya	e) May 2022	d) 24-27 years	c) 4-9 years	AF	A	F	17:33:00	Afternoon	0.292921
2	458	Rewilded	Dry	2022-05-23	Sharu	e) May 2022	d) 24-27 years	c) 4-9 years	AM	A	M	13:52:00	Afternoon	0.192137
2	459	Rewilded	Dry	2022-05-23	Chikwenya	e) May 2022	d) 24-27 years	c) 4-9 years	AF	A	F	15:55:00	Afternoon	0.355159
2	460	Rewilded	Dry	2022-05-24	Ngwedi	e) May 2022	b) 3-6 years	c) 4-9 years	SAF	S	F	15:45:00	Afternoon	0.327309
2	461	Rewilded	Dry	2023-07-12	Chikwenya	g) Jul 2023	d) 24-27 years	c) 4-9 years	AF	A	F	17:15:00	Afternoon	0.322762
2	462	Rewilded	Dry	2023-07-17	Tidimalo	g) Jul 2023	b) 3-6 years	c) 4-9 years	SAF	S	F	13:49:00	Afternoon	0.214888
2	463	Rewilded	Dry	2023-07-17	Chikwenya	g) Jul 2023	d) 24-27 years	c) 4-9 years	AF	A	F	17:38:00	Afternoon	0.205038
2	464	Rewilded	Dry	2023-07-22	Chikwenya	g) Jul 2023	d) 24-27 years	c) 4-9 years	AF	A	F	16:00:00	Afternoon	0.310391
2	465	Rewilded	Dry	2023-07-23	Ngwedi	g) Jul 2023	b) 3-6 years	c) 4-9 years	SAF	S	F	09:23:00	Morning	0.280925
2	466	Rewilded	Dry	2023-07-23	Ngwedi	g) Jul 2023	b) 3-6 years	c) 4-9 years	SAF	S	F	13:36:00	Afternoon	0.227562
2	467	Rewilded	Dry	2019-08-05	Gobisa	a)Aug 2019	d) 24-27 years	b) 9-14 years	AM	A	M	09:03:00	Morning	0.26203
3	467	Rewilded	Dry	2019-08-10	Gobisa	a)Aug 2019	d) 24-27 years	b) 9-14 years	AM	A	M	09:40:00	Morning	0.445618
3	477	Rewilded	Dry	2020-10-04	Mana	b) Aug-Oct 2020	d) 24-27 years	c) 4-9 years	AM	A	M	18:00:00	Afternoon	0.153376
2	646	Rewilded	Dry	2019-06-18	Sharu	a) May-Jun 2019	d) 24-27 years	c) 4-9 years	AM	A	M	17:30:00	Afternoon	0.116833
2	647	Rewilded	Dry	2020-10-04	Tidimalo	b) Aug-Oct 2020	b) 3-6 years	c) 4-9 years	SAF	S	F	18:15:00	Afternoon	0.310218
2	648	Rewilded	Dry	2020-10-06	Michael	b) Aug-Oct 2020	d) 24-27 years	c) 4-9 years	AM	A	M	17:00:00	Afternoon	0.352364
2	649	Rewilded	Dry	2020-10-04	Michael	b) Aug-Oct 2020	d) 24-27 years	c) 4-9 years	AM	A	M	18:18:00	Afternoon	0.386822
2	650	Rewilded	Dry	2020-10-04	Ngwedi	b) Aug-Oct 2020	b) 3-6 years	c) 4-9 years	SAF	S	F	18:20:00	Afternoon	0.239723
2	651	Rewilded	Dry	2020-10-06	Michael	b) Aug-Oct 2020	d) 24-27 years	c) 4-9 years	AM	A	M	18:00:00	Afternoon	0.406294
2	652	Rewilded	Dry	2020-10-08	Michael	b) Aug-Oct 2020	d) 24-27 years	c) 4-9 years	AM	A	M	16:26:00	Afternoon	0.537389
2	653	Rewilded	Dry	2020-10-08	Mana	b) Aug-Oct 2020	d) 24-27 years	c) 4-9 years	AM	A	M	16:26:00	Afternoon	0.130549
2	654	Rewilded	Dry	2020-10-08	Sharu	b) Aug-Oct 2020	d) 24-27 years	c) 4-9 years	AM	A	M	18:46:00	Afternoon	0.536827
2	655	Wild	Wet	2020-11-03	Wild SAF	e)Nov 2020	a) 0 years	a) Free	SAF	S	F	15:00:00	Afternoon	0.161727
4	685	Wild	Wet	2020-11-03	Wild SAF	e)Nov 2020	a) 0 years	a) Free	SAF	S	F	15:35:00	Afternoon	0.198757
4	686	Wild	Wet	2020-11-03	Wild AF	e)Nov 2020	a) 0 years	a) Free	AF	A	F	16:31:00	Afternoon	0.157168
4	688	Wild	Wet	2020-11-04	Wild AM	e)Nov 2020	a) 0 years	a) Free	AM	A	M	11:48:00	Morning	0.249524
4	689	Wild	Wet	2020-11-04	Wild AF	e)Nov 2020	a) 0 years	a) Free	AF	A	F	13:19:00	Afternoon	0.163114
4	690	Wild	Wet	2020-11-04	Wild AF	e)Nov 2020	a) 0 years	a) Free	AF	A	F	13:25:00	Afternoon	0.22248
4	691	Wild	Wet	2020-11-04	Wild SAF	e)Nov 2020	a) 0 years	a) Free	SAF	S	F	13:26:00	Afternoon	0.191285
4	692	Wild	Wet	2020-11-06	Wild AF	e)Nov 2020	a) 0 years	a) Free	AF	A	F	09:32:00	Morning	0.432443
4	693	Wild	Wet	2020-11-06	Wild AF	e)Nov 2020	a) 0 years	a) Free	AF	A	F	09:30:00	Morning	0.333479
4	694	Wild	Wet	2020-11-06	Wild SAF	e)Nov 2020	a) 0 years	a) Free	SAF	S	F	11:17:00	Morning	0.193408
4	695	Wild	Wet	2020-11-06	Wild AF	e)Nov 2020	a) 0 years	a) Free	AF	A	F	11:49:00	Morning	0.150574
4	696	Wild	Wet	2020-11-09	Wild AF	e)Nov 2020	a) 0 years	a) Free	AF	A	F	08:13:00	Morning	0.744841
4	697	Wild	Wet	2020-11-10	Wild AF	e)Nov 2020	a) 0 years	a) Free	AF	A	F	14:12:00	Afternoon	0.159607
4	702	Wild	Wet	2020-11-11	Wild AF	e)Nov 2020	a) 0 years	a) Free	AF	A	F	08:28:00	Morning	0.278027
4	703	Wild	Wet	2020-11-12	Wild AM	e)Nov 2020	a) 0 years	a) Free	AM	A	M	14:02:00	Afternoon	0.275843
4	711	Wild	Wet	2020-11-20	Wild AF	e)Nov 2020	a) 0 years	a) Free	AF	A	F	11:15:00	Morning	0.306855
4	712	Wild	Wet	2020-11-20	Wild AF	e)Nov 2020	a) 0 years	a) Free	AF	A	F	14:39:00	Afternoon	0.369669
4	713	Wild	Wet	2020-11-23	Wild AF	e)Nov 2020	a) 0 years	a) Free	AF	A	F	15:19:00	Afternoon	0.198862
4	714	Wild	Wet	2020-11-24	Wild AM	e)Nov 2020	a) 0 years	a) Free	AM	A	M	10:45:00	Morning	0.266355
4	715	Rewilded	Wet	2020-12-10	Gobisa	b)Dec 2020	d) 24-27 years	b) 9-14 years	AM	A	M	12:46:00	Afternoon	0.176529
3	743	Rewilded	Wet	2021-01-12	Sharu	c) Jan 2021	d) 24-27 years	c) 4-9 years	AM	A	M	17:30:00	Afternoon	0.122229
2	776	Rewilded	Wet	2021-01-14	Mana	c) Jan 2021	d) 24-27 years	c) 4-9 years	AM	A	M	17:39:00	Afternoon	0.29645
2	777	Rewilded	Wet	2021-01-15	Mana	c) Jan 2021	d) 24-27 years	c) 4-9 years	AM	A	M	17:45:00	Afternoon	0.258793
2	778	Rewilded	Wet	2021-01-16	Mana	c) Jan 2021	d) 24-27 years	c) 4-9 years	AM	A	M	18:10:00	Afternoon	0.188152
2	779	Rewilded	Wet	2021-01-17	Chikwenya	c) Jan 2021	d) 24-27 years	c) 4-9 years	AF	A	F	16:25:00	Afternoon	0.45504
2	780	Rewilded	Wet	2021-01-17	Michael	c) Jan 2021	d) 24-27 years	c) 4-9 years	AM	A	M	17:00:00	Afternoon	0.510895
2	781	Rewilded	Wet	2021-01-17	Ngwedi	c) Jan 2021	b) 3-6 years	c) 4-9 years	SAF	S	F	17:30:00	Afternoon	0.340359
2	782	Rewilded	Wet	2021-01-18	Mana	c) Jan 2021	d) 24-27 years	c) 4-9 years	AM	A	M	17:30:00	Afternoon	0.247091
2	783	Rewilded	Wet	2021-01-19	Sharu	c) Jan 2021	d) 24-27 years	c) 4-9 years	AM	A	M	12:00:00	Afternoon	0.0932246
2	784	Rewilded	Wet	2021-01-19	Mana	c) Jan 2021	d) 24-27 years	c) 4-9 years	AM	A	M	15:15:00	Afternoon	0.158619
2	785	Rewilded	Wet	2021-01-20	Chikwenya	c) Jan 2021	d) 24-27 years	c) 4-9 years	AF	A	F	16:30:00	Afternoon	0.619855
2	787	Rewilded	Wet	2021-01-20	Chikwenya	c) Jan 2021	d) 24-27 years	c) 4-9 years	AF	A	F	17:10:00	Afternoon	0.219491
2	788	Rewilded	Wet	2021-01-20	Michael	c) Jan 2021	d) 24-27 years	c) 4-9 years	AM	A	M	18:42:00	Afternoon	0.47076
2	789	Rewilded	Wet	2021-01-20	Tidimalo	c) Jan 2021	b) 3-6 years	c) 4-9 years	SAF	S	F	19:00:00	Afternoon	0.315383
2	790	Rewilded	Wet	2021-01-21	Chikwenya	c) Jan 2021	d) 24-27 years	c) 4-9 years	AF	A	F	18:27:00	Afternoon	0.628427
2	791	Rewilded	Wet	2021-01-21	Michael	c) Jan 2021	d) 24-27 years	c) 4-9 years	AM	A	M	18:29:00	Afternoon	0.812029
2	792	Rewilded	Wet	2021-01-21	Mana	c) Jan 2021	d) 24-27 years	c) 4-9 years	AM	A	M	11:55:00	Morning	0.177743
2	793	Rewilded	Wet	2021-01-22	Ngwedi	c) Jan 2021	b) 3-6 years	c) 4-9 years	SAF	S	F	17:03:00	Afternoon	0.252346
2	794	Rewilded	Wet	2021-01-22	Tidimalo	c) Jan 2021	b) 3-6 years	c) 4-9 years	SAF	S	F	17:15:00	Afternoon	0.234434
2	795	Rewilded	Wet	2021-01-22	Chikwenya	c) Jan 2021	d) 24-27 years	c) 4-9 years	AF	A	F	17:10:00	Afternoon	0.300288
2	796	Rewilded	Wet	2021-01-22	Michael	c) Jan 2021	d) 24-27 years	c) 4-9 years	AM	A	M	17:16:00	Afternoon	0.337085
2	797	Rewilded	Wet	2021-01-23	Tidimalo	c) Jan 2021	b) 3-6 years	c) 4-9 years	SAF	S	F	18:53:00	Afternoon	0.247667
2	799	Rewilded	Wet	2021-01-23	Chikwenya	c) Jan 2021	d) 24-27 years	c) 4-9 years	AF	A	F	18:00:00	Afternoon	0.339841
2	800	Rewilded	Wet	2021-01-24	Michael	c) Jan 2021	d) 24-27 years	c) 4-9 years	AM	A	M	17:31:00	Afternoon	0.403172
2	802	Rewilded	Wet	2021-01-24	Ngwedi	c) Jan 2021	b) 3-6 years	c) 4-9 years	SAF	S	F	17:04:00	Afternoon	0.348606
2	803	Rewilded	Wet	2021-01-26	Michael	c) Jan 2021	d) 24-27 years	c) 4-9 years	AM	A	M	17:35:00	Afternoon	0.666342
2	804	Rewilded	Wet	2021-01-26	Chikwenya	c) Jan 2021	d) 24-27 years	c) 4-9 years	AF	A	F	17:05:00	Afternoon	0.301132
2	805	Rewilded	Wet	2021-01-27	Ngwedi	c) Jan 2021	b) 3-6 years	c) 4-9 years	SAF	S	F	12:51:00	Afternoon	0.378598
2	806	Rewilded	Wet	2021-01-27	Michael	c) Jan 2021	d) 24-27 years	c) 4-9 years	AM	A	M	13:08:00	Afternoon	0.454915
2	807	Rewilded	Wet	2021-01-27	Ngwedi	c) Jan 2021	b) 3-6 years	c) 4-9 years	SAF	S	F	14:40:00	Afternoon	0.364086
2	808	Rewilded	Wet	2021-01-27	Chikwenya	c) Jan 2021	d) 24-27 years	c) 4-9 years	AF	A	F	16:46:00	Afternoon	0.41686
2	809	Rewilded	Wet	2021-01-24	Tidimalo	c) Jan 2021	b) 3-6 years	c) 4-9 years	SAF	S	F	17:40:00	Afternoon	0.256784
2	810	Rewilded	Dry	2020-08-07	Michael	b) Aug-Oct 2020	d) 24-27 years	c) 4-9 years	AM	A	M	14:00:00	Afternoon	0.512966
2	825
